# Supplementary material for: Integrated Multiomics Reveals Alterations in Paucimannose and Complex Type N-Glycans in Cardiac Tissue of Patients with COVID-19
Source: Mol Cell Proteomics. 2025 Feb 22;24(4):100929. doi: 10.1016/j.mcpro.2025.100929 (PMC12131855; doi:10.1016/j.mcpro.2025.100929)
Supplement: Supplemental_Table_S1 [file mmc3.xlsx]

## Sheet: Overview
Supplemental Table S1. Gene expression data for glycogenes extracted from published RNA-seq dataset from Brener et al., JCI Insight 7 (2022). https://doi.org/10.1172/jci.insight.154633. On each tab, data for each cell type is provided and the genes are categorized based on their role in the glycosylation pathway.

## Sheet: Cardiomyocytes
Gene	CellType	logFC	adj.P.Val	log10 adj P.value	Category			Percentage Distribution
ALG10	Cardiomyocyte	2.25594	0.0103222	1.98623	LLO Biosynthesis	1
ALG10B	Cardiomyocyte	2.08413	0.0139014	1.85694	LLO Biosynthesis	1
ALG3	Cardiomyocyte	1.85413	0.00133226	2.87541	LLO Biosynthesis	1
DPM2	Cardiomyocyte	1.79378	0.00716387	2.14485	LLO Biosynthesis	1
DPM3	Cardiomyocyte	1.78747	9.26364e-08	7.03322	LLO Biosynthesis	1
MPDU1	Cardiomyocyte	1.73348	0.000372458	3.42892	LLO Biosynthesis	1			+	14
RPN2	Cardiomyocyte	1.62108	0.000382188	3.41772	OST	1
STT3B	Cardiomyocyte	1.61809	7.20764e-06	5.14221	OST	1			-	5
TUSC3	Cardiomyocyte	1.27968	0.00479692	2.31904	OST	1
CALR	Cardiomyocyte	1.25617	0.0320162	1.49463	N-glycan processing and branching	1
CANX	Cardiomyocyte	1.09372	0.000516283	3.28711	N-glycan processing and branching	1
EDEM1	Cardiomyocyte	1.09253	1.12058e-05	4.95056	N-glycan processing and branching	1
FUT8	Cardiomyocyte	1.07814	0.00012885	3.88992	N-glycan processing and branching	1
LMAN1	Cardiomyocyte	1.02933	0.0015762	2.80239	N-glycan processing and branching	1
MAN1A2	Cardiomyocyte	-1.07679	0.00399114	2.3989	N-glycan processing and branching	1
MAN2A1	Cardiomyocyte	-1.45164	0.000208475	3.68095	N-glycan processing and branching	1
MGAT5	Cardiomyocyte	-1.61589	3.27373e-05	4.48496	N-glycan processing and branching	1
MLEC	Cardiomyocyte	-2.53238	0.00577007	2.23882	N-glycan processing and branching	1
MOGS	Cardiomyocyte	-3.70503	3.70072e-07	6.43171	N-glycan processing and branching	1	19	13.8686
B3GAT2	Cardiomyocyte	-2.97429	2.85856e-07	6.54385	Complex capping of N-glycans / O-glycans / GSLs	1
B4GALT2	Cardiomyocyte	1.58185	9.99266e-05	4.00032	Complex capping of N-glycans / O-glycans / GSLs	1			+	3
B4GALT5	Cardiomyocyte	1.83302	0.000211015	3.67569	Complex capping of N-glycans / O-glycans / GSLs	1
FUT11	Cardiomyocyte	1.61584	0.000148673	3.82777	Complex capping of N-glycans / O-glycans / GSLs	1	4	2.91971	-	1
GPAA1	Cardiomyocyte	1.27094	1.31588e-05	4.88078	Biosynthesis of GPI-anchored proteins	1
PGAP1	Cardiomyocyte	1.18109	0.00360521	2.44307	Biosynthesis of GPI-anchored proteins	1			+	2
PIGA	Cardiomyocyte	-1.26778	0.000481012	3.31784	Biosynthesis of GPI-anchored proteins	1
PIGT	Cardiomyocyte	-1.3228	0.00510383	2.2921	Biosynthesis of GPI-anchored proteins	1			-	3
PIGV	Cardiomyocyte	-1.42124	0.00607483	2.21647	Biosynthesis of GPI-anchored proteins	1	5	3.64964
C1GALT1	Cardiomyocyte	1.92462	0.000214783	3.668	Biosynthesis of mucin-type O-glycans	1
GALNT11	Cardiomyocyte	1.10835	8.15176e-06	5.08875	Biosynthesis of mucin-type O-glycans	1
GALNT13	Cardiomyocyte	1.22141	0.000883741	3.05368	Biosynthesis of mucin-type O-glycans	1
GALNT16	Cardiomyocyte	2.81115	0.00299649	2.52339	Biosynthesis of mucin-type O-glycans	1			+	10
GALNT2	Cardiomyocyte	1.09943	0.00330469	2.48087	Biosynthesis of mucin-type O-glycans	1
ST6GALNAC3	Cardiomyocyte	-1.29006	0.00819258	2.08658	Biosynthesis of mucin-type O-glycans	1			-	2
DAG1	Cardiomyocyte	1.23826	0.00118362	2.92679	Biosynthesis of O-fucose / O-glucose/collagen-O-galactose / O-GlcNAc / O-mannose	1
LARGE1	Cardiomyocyte	1.08945	0.00503631	2.29789	Biosynthesis of O-fucose / O-glucose/collagen-O-galactose / O-GlcNAc / O-mannose	1
PLOD2	Cardiomyocyte	1.44878	0.00227965	2.64213	Biosynthesis of O-fucose / O-glucose/collagen-O-galactose / O-GlcNAc / O-mannose	1
POMGNT2	Cardiomyocyte	1.1341	0.0372348	1.42905	Biosynthesis of O-fucose / O-glucose/collagen-O-galactose / O-GlcNAc / O-mannose	1
RFNG	Cardiomyocyte	-1.97462	4.04741e-05	4.39282	Biosynthesis of O-fucose / O-glucose/collagen-O-galactose / O-GlcNAc / O-mannose	1
TMTC1	Cardiomyocyte	1.48701	0.000181527	3.74106	Biosynthesis of O-fucose / O-glucose/collagen-O-galactose / O-GlcNAc / O-mannose	1	12	8.75912
DPY19L1	Cardiomyocyte	1.3711	0.000215546	3.66646	Biosynthesis of C-mannose	1	1	0.729927	+	1
CHPF	Cardiomyocyte	2.43267	0.000198132	3.70305	Biosynthesis of GAGs	1
CHSY1	Cardiomyocyte	1.63619	2.9093e-06	5.53621	Biosynthesis of GAGs	1
CHSY3	Cardiomyocyte	1.40289	7.24271e-05	4.1401	Biosynthesis of GAGs	1
EXT1	Cardiomyocyte	1.91868	1.12751e-07	6.94788	Biosynthesis of GAGs	1
EXT2	Cardiomyocyte	1.36278	9.18591e-06	5.03688	Biosynthesis of GAGs	1			+	12
PXYLP1	Cardiomyocyte	1.20517	0.00122028	2.91354	Biosynthesis of GAGs	1
XYLT1	Cardiomyocyte	1.22387	0.0025362	2.59582	Biosynthesis of GAGs	1			-	1
HS2ST1	Cardiomyocyte	1.50448	0.00036916	3.43278	Biosynthesis of Heparan sulfate (HS)	1
HS3ST1	Cardiomyocyte	-1.48641	0.012034	1.91959	Biosynthesis of Heparan sulfate (HS)	1
NDST1	Cardiomyocyte	1.87387	0.00012156	3.91521	Biosynthesis of Heparan sulfate (HS)	1
CHST11	Cardiomyocyte	1.77936	4.37869e-05	4.35866	Biosynthesis of Chondroitin sulfate (CS) and dermatan sulfate (DS)	1
CHST3	Cardiomyocyte	1.03102	0.0224177	1.64941	Biosynthesis of Chondroitin sulfate (CS) and dermatan sulfate (DS)	1
CHST1	Cardiomyocyte	2.30758	0.00257916	2.58852	Biosynthesis of Keratan sulfate (KS)	1	13	9.48905
CERS3	Cardiomyocyte	2.18589	0.000123812	3.90724	Biosynthesis of core glycosphingolipids (GSLs)	1
CERS4	Cardiomyocyte	1.92355	0.00440301	2.35625	Biosynthesis of core glycosphingolipids (GSLs)	1
ELOVL4	Cardiomyocyte	1.53043	0.0236506	1.62616	Biosynthesis of core glycosphingolipids (GSLs)	1
ELOVL5	Cardiomyocyte	1.37093	0.0205119	1.68799	Biosynthesis of core glycosphingolipids (GSLs)	1
ELOVL6	Cardiomyocyte	1.2963	0.00110439	2.95688	Biosynthesis of core glycosphingolipids (GSLs)	1
HACD2	Cardiomyocyte	1.25268	0.00205342	2.68752	Biosynthesis of core glycosphingolipids (GSLs)	1			+	10
ORMDL1	Cardiomyocyte	1.21508	9.38855e-09	8.0274	Biosynthesis of core glycosphingolipids (GSLs)	1
SGMS1	Cardiomyocyte	1.16928	1.25191e-05	4.90243	Biosynthesis of core glycosphingolipids (GSLs)	1			-	4
SGMS2	Cardiomyocyte	1.04497	0.000186026	3.73043	Biosynthesis of core glycosphingolipids (GSLs)	1
SPHK2	Cardiomyocyte	1.00935	0.00019658	3.70646	Biosynthesis of core glycosphingolipids (GSLs)	1
SPTLC1	Cardiomyocyte	-1.49714	1.97233e-05	4.70502	Biosynthesis of core glycosphingolipids (GSLs)	1
UGCG	Cardiomyocyte	-1.9117	4.94582e-05	4.30576	Biosynthesis of core glycosphingolipids (GSLs)	1
GLA	Cardiomyocyte	-1.95397	0.000115603	3.93703	Biosynthesis of globosides (Gbs)	1
NAGA	Cardiomyocyte	-2.5502	0.0222058	1.65353	Biosynthesis of globosides (Gbs)	1	14	10.219
AMDHD2	Cardiomyocyte	2.04113	2.36925e-05	4.62539	Biosynthesis of sugar nucleotides	1
GFPT2	Cardiomyocyte	1.97195	0.01194	1.923	Biosynthesis of sugar nucleotides	1
GMDS	Cardiomyocyte	1.56999	2.65283e-05	4.57629	Biosynthesis of sugar nucleotides	1
GMPPB	Cardiomyocyte	1.51839	2.68709e-06	5.57072	Biosynthesis of sugar nucleotides	1			+	9
GNPDA1	Cardiomyocyte	1.41631	0.00251025	2.60028	Biosynthesis of sugar nucleotides	1
GPI	Cardiomyocyte	1.17573	0.0134759	1.87044	Biosynthesis of sugar nucleotides	1			-	4
NT5M	Cardiomyocyte	1.12049	0.0196126	1.70747	Biosynthesis of sugar nucleotides	1
PFKM	Cardiomyocyte	1.01	0.00455837	2.34119	Biosynthesis of sugar nucleotides	1
PGM3	Cardiomyocyte	1.00386	0.00162714	2.78857	Biosynthesis of sugar nucleotides	1
PMM1	Cardiomyocyte	-1.10101	1.12813e-05	4.94764	Biosynthesis of sugar nucleotides	1
PMM2	Cardiomyocyte	-1.98454	2.11609e-05	4.67447	Biosynthesis of sugar nucleotides	1
UAP1	Cardiomyocyte	-2.23801	0.00848118	2.07154	Biosynthesis of sugar nucleotides	1
UXS1	Cardiomyocyte	-2.39596	0.000108455	3.96475	Biosynthesis of sugar nucleotides	1	13	9.48905
CANT1	Cardiomyocyte	1.83733	0.000503999	3.29757	Transporter	1
IMPAD1	Cardiomyocyte	1.53342	0.000432876	3.36364	Transporter	1			+	4
SLC26A2	Cardiomyocyte	1.3514	0.000150188	3.82336	Transporter	1
SLC2A8	Cardiomyocyte	-1.23599	0.00054696	3.26204	Transporter	1			-	4
SLC35B1	Cardiomyocyte	-1.43393	0.00128494	2.89112	Transporter	1
SLC35B3	Cardiomyocyte	-1.05772	7.24271e-05	4.1401	Transporter	1
SLC35E2A	Cardiomyocyte	-1.42805	0.00241034	2.61792	Transporter	1
SLC35E4	Cardiomyocyte	1.31755	0.0121549	1.91525	Transporter	1	8	5.83942
COG3	Cardiomyocyte	1.04713	4.02541e-05	4.39519	Golgi_homeostasis	1
COG5	Cardiomyocyte	1.30995	9.49736e-07	6.0224	Golgi_homeostasis	1			+	4
COG6	Cardiomyocyte	1.09375	0.000992631	3.00321	Golgi_homeostasis	1
SPPL3	Cardiomyocyte	1.12493	4.4651e-05	4.35017	Golgi_homeostasis	1	4	2.91971
PYGB	Cardiomyocyte	1.37044	0.00138116	2.85976	Glycogen	1	1	0.729927	+	1
CD44	Cardiomyocyte	1.58359	0.00112926	2.9472	Biosynthesis and Catabolism of Hyaluronan	1			+	1
HAS2	Cardiomyocyte	-1.34593	0.00466809	2.33086	Biosynthesis and Catabolism of Hyaluronan	1	2	1.45985	-	1
ARSB	Cardiomyocyte	1.0321	0.00850113	2.07052	Sulfate Related	1			+	1
ARSD	Cardiomyocyte	-1.61023	1.41337e-05	4.84974	Sulfate Related	1	2	1.45985	-	1
BST1	Cardiomyocyte	2.08978	0.0494905	1.30548	GPI-anchored protein	1
CPM	Cardiomyocyte	1.91596	0.00134134	2.87246	GPI-anchored protein	1
EFNA5	Cardiomyocyte	1.76484	0.036543	1.4372	GPI-anchored protein	1
GLIPR1L1	Cardiomyocyte	1.55476	0.000143618	3.84279	GPI-anchored protein	1
GPC3	Cardiomyocyte	1.5507	0.0319847	1.49506	GPI-anchored protein	1			+	7
GPC5	Cardiomyocyte	1.50457	0.0216142	1.66526	GPI-anchored protein	1
MICA	Cardiomyocyte	1.02589	0.00318902	2.49634	GPI-anchored protein	1			-	6
NTM	Cardiomyocyte	-1.79147	0.00512057	2.29068	GPI-anchored protein	1
NTNG2	Cardiomyocyte	-1.9305	0.0297994	1.52579	GPI-anchored protein	1
OMG	Cardiomyocyte	-2.18769	2.9615e-08	7.52849	GPI-anchored protein	1
PLET1	Cardiomyocyte	-2.20571	0.000408331	3.38899	GPI-anchored protein	1
RGMB	Cardiomyocyte	-2.26001	0.0073149	2.13579	GPI-anchored protein	1
TREH	Cardiomyocyte	-2.84206	5.54902e-05	4.25578	GPI-anchored protein	1	13	9.48905
BGN	Cardiomyocyte	2.72635	0.0130147	1.88556	Proteoglycan protein	1
DCN	Cardiomyocyte	-1.16805	0.00013321	3.87546	Proteoglycan protein	1			+	5
FMOD	Cardiomyocyte	1.36508	0.00068329	3.16539	Proteoglycan protein	1
SDC2	Cardiomyocyte	1.43817	0.00112865	2.94744	Proteoglycan protein	1			-	1
SDC3	Cardiomyocyte	1.76014	0.000427014	3.36956	Proteoglycan protein	1
VCAN	Cardiomyocyte	2.02705	4.14926e-08	7.38203	Proteoglycan protein	1	6	4.37956
GCNT7	Cardiomyocyte	-1.16762	0.00177303	2.75129	Miscellaneous	1
GTDC1	Cardiomyocyte	1.12295	0.006545	2.18409	Miscellaneous	1			+	2
CHID1	Cardiomyocyte	1.55936	0.000112251	3.94981	Miscellaneous	1
FUCA2	Cardiomyocyte	-1.16369	0.00126242	2.89879	Miscellaneous	1			-	4
LYG2	Cardiomyocyte	-1.94316	1.04624e-05	4.98037	Miscellaneous	1
SLC3A2	Cardiomyocyte	-1.02544	0.00733115	2.13483	Miscellaneous	1	6	4.37956
CRYBG1	Cardiomyocyte	-1.62579	0.00969835	2.0133	Carbohydrate Binding Module	1			+	1
GPCPD1	Cardiomyocyte	1.09679	0.00288374	2.54004	Carbohydrate Binding Module	1
PPP1R3D	Cardiomyocyte	-1.07981	3.17092e-05	4.49881	Carbohydrate Binding Module	1			-	3
PPP1R3E	Cardiomyocyte	-2.15277	7.77485e-07	6.10931	Carbohydrate Binding Module	1	4	2.91971
CHI3L1	Cardiomyocyte	5.7576	0.0259329	1.58615	Lectin	1
CLEC11A	Cardiomyocyte	1.46804	0.00430951	2.36557	Lectin	1
CLEC14A	Cardiomyocyte	-1.34778	2.52312e-06	5.59806	Lectin	1
FBXO44	Cardiomyocyte	-1.61698	7.00185e-05	4.15479	Lectin	1			+	2
MASP2	Cardiomyocyte	-1.84022	4.82659e-08	7.31636	Lectin	1
PECAM1	Cardiomyocyte	-1.9441	0.00763064	2.11744	Lectin	1			-	8
PKD1L2	Cardiomyocyte	-2.05048	0.00571584	2.24292	Lectin	1
PKD1L3	Cardiomyocyte	-2.73459	0.000823452	3.08436	Lectin	1
TMED1	Cardiomyocyte	-2.99703	0.00132211	2.87873	Lectin	1
TMED3	Cardiomyocyte	-3.26345	0.00279832	2.5531	Lectin	1	10	7.29927
						137	137	100		137

## Sheet: Endothelial
Gene	CellType	logFC	adj.P.Val	log10 adj P.value	Category			Percentage Distribution
MAGT1	Endothelial	1.34369	2.24519e-05	4.64875	OST	1
RPN2	Endothelial	1.52335	0.000648498	3.18809	OST	1
SELENOT	Endothelial	2.21895	5.30891e-06	5.27499	OST	1
STT3B	Endothelial	2.85908	1.57174e-05	4.80362	OST	1
TUSC3	Endothelial	1.80475	0.0395803	1.40252	OST	1
CANX	Endothelial	2.67418	3.08146e-06	5.51124	N-glycan processing and branching	1
EDEM1	Endothelial	3.22275	2.34585e-06	5.6297	N-glycan processing and branching	1
EDEM3	Endothelial	1.52499	0.000969096	3.01363	N-glycan processing and branching	1
FUT8	Endothelial	1.77606	1.6731e-05	4.77648	N-glycan processing and branching	1			+	24
IGF2R	Endothelial	1.94111	1.57187e-05	4.80358	N-glycan processing and branching	1
LMAN2L	Endothelial	1.90451	0.00475387	2.32295	N-glycan processing and branching	1			-	1
MAN1A1	Endothelial	1.21128	9.06031e-05	4.04286	N-glycan processing and branching	1
MAN1A2	Endothelial	1.99808	1.57174e-05	4.80362	N-glycan processing and branching	1
MAN1C1	Endothelial	1.39302	0.0118753	1.92536	N-glycan processing and branching	1
MAN2A1	Endothelial	2.17132	8.64778e-07	6.0631	N-glycan processing and branching	1
MAN2A2	Endothelial	1.86404	0.011198	1.95086	N-glycan processing and branching	1
MANEA	Endothelial	1.52762	3.64743e-05	4.43801	N-glycan processing and branching	1
MGAT3	Endothelial	2.27784	0.00803957	2.09477	N-glycan processing and branching	1
MGAT4A	Endothelial	1.59973	0.00031706	3.49886	N-glycan processing and branching	1
MGAT5	Endothelial	2.00044	0.000344129	3.46328	N-glycan processing and branching	1
MLEC	Endothelial	1.02466	0.000109939	3.95885	N-glycan processing and branching	1
MOGS	Endothelial	-2.01377	3.44491e-08	7.46282	N-glycan processing and branching	1
NGLY1	Endothelial	1.85568	0.00148129	2.82936	N-glycan processing and branching	1
UGGT1	Endothelial	1.80248	3.69279e-06	5.43265	N-glycan processing and branching	1
UGGT2	Endothelial	1.19057	0.0035289	2.45236	N-glycan processing and branching	1	25	13.4409
ABO	Endothelial	1.45651	0.00613649	2.21208	Complex capping of N-glycans / O-glycans / GSLs	1
B3GALNT2	Endothelial	1.68744	0.000690024	3.16114	Complex capping of N-glycans / O-glycans / GSLs	1
B3GNT2	Endothelial	1.44776	1.79043e-05	4.74704	Complex capping of N-glycans / O-glycans / GSLs	1			+	12
B4GALT2	Endothelial	2.90429	0.0042836	2.36819	Complex capping of N-glycans / O-glycans / GSLs	1
B4GALT5	Endothelial	2.25914	0.000477145	3.32135	Complex capping of N-glycans / O-glycans / GSLs	1			-
FUT10	Endothelial	1.53241	0.000122812	3.91076	Complex capping of N-glycans / O-glycans / GSLs	1
FUT11	Endothelial	1.73536	0.000180621	3.74323	Complex capping of N-glycans / O-glycans / GSLs	1
GCNT2	Endothelial	2.10977	0.000773014	3.11181	Complex capping of N-glycans / O-glycans / GSLs	1
ST3GAL4	Endothelial	1.60009	0.0374798	1.4262	Complex capping of N-glycans / O-glycans / GSLs	1
ST3GAL6	Endothelial	1.08399	0.00857362	2.06684	Complex capping of N-glycans / O-glycans / GSLs	1
ST6GAL1	Endothelial	1.61266	0.00227082	2.64382	Complex capping of N-glycans / O-glycans / GSLs	1
ST8SIA4	Endothelial	1.24675	0.000286725	3.54253	Complex capping of N-glycans / O-glycans / GSLs	1	12	6.45161
ACE	Endothelial	-1.08454	0.000188962	3.72363	Biosynthesis of GPI-anchored proteins	1
B3GALT4	Endothelial	-1.48652	4.21395e-07	6.37531	Biosynthesis of GPI-anchored proteins	1
GDPD5	Endothelial	1.45632	0.0162012	1.79045	Biosynthesis of GPI-anchored proteins	1
PGAP1	Endothelial	1.4606	0.000932308	3.03044	Biosynthesis of GPI-anchored proteins	1			+	9
PIGF	Endothelial	1.51045	0.00145801	2.83624	Biosynthesis of GPI-anchored proteins	1
PIGK	Endothelial	1.60974	1.84909e-05	4.73304	Biosynthesis of GPI-anchored proteins	1			-	2
PIGN	Endothelial	1.66791	3.81647e-06	5.41834	Biosynthesis of GPI-anchored proteins	1
PIGT	Endothelial	1.4913	0.00033826	3.47075	Biosynthesis of GPI-anchored proteins	1
PIGU	Endothelial	1.93542	0.00011693	3.93207	Biosynthesis of GPI-anchored proteins	1
PIGZ	Endothelial	3.86689	0.000202662	3.69323	Biosynthesis of GPI-anchored proteins	1
TMED10	Endothelial	1.31338	0.00142834	2.84517	Biosynthesis of GPI-anchored proteins	1	11	5.91398
C1GALT1	Endothelial	1.7866	0.00400504	2.39739	Biosynthesis of mucin-type O-glycans	1
GALNT1	Endothelial	1.09873	7.29198e-05	4.13715	Biosynthesis of mucin-type O-glycans	1
GALNT10	Endothelial	1.36169	4.74404e-06	5.32385	Biosynthesis of mucin-type O-glycans	1
GALNT11	Endothelial	1.41238	0.000880447	3.0553	Biosynthesis of mucin-type O-glycans	1
GALNT2	Endothelial	1.74181	0.000182387	3.73901	Biosynthesis of mucin-type O-glycans	1
GALNT7	Endothelial	1.56188	3.03257e-05	4.51819	Biosynthesis of mucin-type O-glycans	1
GCNT1	Endothelial	1.30321	0.000775463	3.11044	Biosynthesis of mucin-type O-glycans	1
GCNT4	Endothelial	1.76191	0.0255645	1.59236	Biosynthesis of mucin-type O-glycans	1
ST3GAL1	Endothelial	1.06748	4.59994e-06	5.33725	Biosynthesis of mucin-type O-glycans	1			+	24
ST6GALNAC1	Endothelial	-1.47007	0.000447518	3.34919	Biosynthesis of mucin-type O-glycans	1
B3GLCT	Endothelial	2.12665	8.19603e-05	4.0864	Biosynthesis of O-fucose / O-glucose/collagen-O-galactose / O-GlcNAc / O-mannose	1			-	2
COLGALT1	Endothelial	1.35811	3.39814e-05	4.46876	Biosynthesis of O-fucose / O-glucose/collagen-O-galactose / O-GlcNAc / O-mannose	1
DAG1	Endothelial	1.95824	0.00168986	2.77215	Biosynthesis of O-fucose / O-glucose/collagen-O-galactose / O-GlcNAc / O-mannose	1
EOGT	Endothelial	1.72079	3.1322e-05	4.50415	Biosynthesis of O-fucose / O-glucose/collagen-O-galactose / O-GlcNAc / O-mannose	1
FKRP	Endothelial	1.38658	0.00317063	2.49885	Biosynthesis of O-fucose / O-glucose/collagen-O-galactose / O-GlcNAc / O-mannose	1
GXYLT1	Endothelial	1.40047	0.00035564	3.44899	Biosynthesis of O-fucose / O-glucose/collagen-O-galactose / O-GlcNAc / O-mannose	1
LARGE1	Endothelial	2.98628	0.0123608	1.90795	Biosynthesis of O-fucose / O-glucose/collagen-O-galactose / O-GlcNAc / O-mannose	1
OGT	Endothelial	1.38611	0.00296639	2.52777	Biosynthesis of O-fucose / O-glucose/collagen-O-galactose / O-GlcNAc / O-mannose	1
PLOD1	Endothelial	1.11765	0.00854232	2.06842	Biosynthesis of O-fucose / O-glucose/collagen-O-galactose / O-GlcNAc / O-mannose	1
PLOD2	Endothelial	1.37082	0.000274842	3.56092	Biosynthesis of O-fucose / O-glucose/collagen-O-galactose / O-GlcNAc / O-mannose	1
POFUT2	Endothelial	1.89088	0.00709022	2.14934	Biosynthesis of O-fucose / O-glucose/collagen-O-galactose / O-GlcNAc / O-mannose	1
POGLUT1	Endothelial	1.56425	0.00730072	2.13663	Biosynthesis of O-fucose / O-glucose/collagen-O-galactose / O-GlcNAc / O-mannose	1
POMGNT1	Endothelial	1.70685	0.0319753	1.49519	Biosynthesis of O-fucose / O-glucose/collagen-O-galactose / O-GlcNAc / O-mannose	1
RFNG	Endothelial	-1.1193	0.000494955	3.30543	Biosynthesis of O-fucose / O-glucose/collagen-O-galactose / O-GlcNAc / O-mannose	1
TMTC3	Endothelial	2.51967	9.14516e-06	5.03881	Biosynthesis of O-fucose / O-glucose/collagen-O-galactose / O-GlcNAc / O-mannose	1
XXYLT1	Endothelial	1.17132	0.00016472	3.78325	Biosynthesis of O-fucose / O-glucose/collagen-O-galactose / O-GlcNAc / O-mannose	1	26	13.9785
DPY19L1	Endothelial	1.07646	8.10937e-05	4.09101	Biosynthesis of C-mannose	1
DPY19L4	Endothelial	1.37703	0.0012674	2.89709	Biosynthesis of C-mannose	1	2	1.07527	+	2
B3GAT3	Endothelial	-1.10622	0.00029629	3.52828	Biosynthesis of GAGs	1
CHSY1	Endothelial	1.67196	0.00218971	2.65961	Biosynthesis of GAGs	1
EXT1	Endothelial	1.37895	0.000866149	3.06241	Biosynthesis of GAGs	1
EXT2	Endothelial	1.8272	0.000125802	3.90031	Biosynthesis of GAGs	1
EXTL3	Endothelial	1.23416	0.00151496	2.8196	Biosynthesis of GAGs	1
FAM20B	Endothelial	1.85699	0.000799435	3.09722	Biosynthesis of GAGs	1			+	12
PXYLP1	Endothelial	1.16735	0.0090193	2.04483	Biosynthesis of GAGs	1
HS2ST1	Endothelial	1.8142	5.07783e-06	5.29432	Biosynthesis of Heparan sulfate (HS)	1			-	1
HS6ST1	Endothelial	1.3326	0.000353832	3.4512	Biosynthesis of Heparan sulfate (HS)	1
NDST1	Endothelial	1.45425	3.41962e-05	4.46602	Biosynthesis of Heparan sulfate (HS)	1
CHST11	Endothelial	1.49789	0.00215009	2.66754	Biosynthesis of Chondroitin sulfate (CS) and dermatan sulfate (DS)	1
CHST15	Endothelial	2.70501	8.43546e-05	4.07389	Biosynthesis of Chondroitin sulfate (CS) and dermatan sulfate (DS)	1
CHST3	Endothelial	1.46922	0.00412617	2.38445	Biosynthesis of Chondroitin sulfate (CS) and dermatan sulfate (DS)	1	13	6.98925
ACER2	Endothelial	1.19941	0.000494955	3.30543	Biosynthesis of core glycosphingolipids (GSLs)	1
B4GALT6	Endothelial	2.46996	0.00320677	2.49393	Biosynthesis of core glycosphingolipids (GSLs)	1
ELOVL5	Endothelial	1.42157	0.000112759	3.94785	Biosynthesis of core glycosphingolipids (GSLs)	1
ELOVL6	Endothelial	1.13968	0.00503522	2.29798	Biosynthesis of core glycosphingolipids (GSLs)	1
ELOVL7	Endothelial	2.12487	0.00083449	3.07858	Biosynthesis of core glycosphingolipids (GSLs)	1
HACD2	Endothelial	1.83103	2.31972e-05	4.63456	Biosynthesis of core glycosphingolipids (GSLs)	1
HACD3	Endothelial	1.21713	0.000111968	3.9509	Biosynthesis of core glycosphingolipids (GSLs)	1			+	16
ORMDL1	Endothelial	-1.74143	6.86497e-09	8.16336	Biosynthesis of core glycosphingolipids (GSLs)	1
PLEKHA8	Endothelial	1.14671	2.82831e-05	4.54847	Biosynthesis of core glycosphingolipids (GSLs)	1			-	2
PLPP3	Endothelial	1.84079	0.00151446	2.81974	Biosynthesis of core glycosphingolipids (GSLs)	1
SGMS1	Endothelial	1.85644	2.50088e-05	4.60191	Biosynthesis of core glycosphingolipids (GSLs)	1
SGPP1	Endothelial	1.21036	0.0162122	1.79016	Biosynthesis of core glycosphingolipids (GSLs)	1
SPTLC1	Endothelial	1.41772	6.85677e-06	5.16388	Biosynthesis of core glycosphingolipids (GSLs)	1
SPTLC2	Endothelial	1.36196	0.00138816	2.85756	Biosynthesis of core glycosphingolipids (GSLs)	1
ST3GAL5	Endothelial	-1.84086	2.12931e-08	7.67176	Biosynthesis of core glycosphingolipids (GSLs)	1
TECR	Endothelial	1.72459	0.00282251	2.54936	Biosynthesis of core glycosphingolipids (GSLs)	1
UGCG	Endothelial	3.18514	0.00104984	2.97888	Biosynthesis of core glycosphingolipids (GSLs)	1
B3GALNT1	Endothelial	4.23712	0.00118974	2.92455	Biosynthesis of globosides (Gbs)	1	18	9.67742
CASD1	Endothelial	1.69621	3.85115e-05	4.41441	Biosynthesis of sugar nucleotides	1
CMAS	Endothelial	1.05319	0.000444652	3.35198	Biosynthesis of sugar nucleotides	1
GALK1	Endothelial	-2.13106	0.000221257	3.6551	Biosynthesis of sugar nucleotides	1
GMDS	Endothelial	1.88621	0.000158127	3.80099	Biosynthesis of sugar nucleotides	1
GNPDA1	Endothelial	-1.83359	5.10176e-05	4.29228	Biosynthesis of sugar nucleotides	1			+	13
GPI	Endothelial	2.54345	0.000147375	3.83157	Biosynthesis of sugar nucleotides	1
H6PD	Endothelial	1.99154	7.45065e-05	4.12781	Biosynthesis of sugar nucleotides	1			-	2
HK1	Endothelial	1.81631	9.50661e-05	4.02197	Biosynthesis of sugar nucleotides	1
PFKFB3	Endothelial	2.43629	2.09702e-05	4.6784	Biosynthesis of sugar nucleotides	1
PFKL	Endothelial	1.04965	0.00231075	2.63625	Biosynthesis of sugar nucleotides	1
PFKP	Endothelial	1.28707	0.00140308	2.85292	Biosynthesis of sugar nucleotides	1
PGM2	Endothelial	2.09431	1.18053e-05	4.92792	Biosynthesis of sugar nucleotides	1
PMM2	Endothelial	1.3325	0.000514225	3.28885	Biosynthesis of sugar nucleotides	1
SIAE	Endothelial	1.88527	4.36706e-05	4.35981	Biosynthesis of sugar nucleotides	1
UXS1	Endothelial	1.68646	0.000189988	3.72127	Biosynthesis of sugar nucleotides	1	15	8.06452
IMPAD1	Endothelial	1.86788	0.000489526	3.31022	Transporter	1
SLC26A2	Endothelial	1.22742	0.000144552	3.83998	Transporter	1
SLC2A3	Endothelial	2.0599	0.000157768	3.80198	Transporter	1
SLC35B1	Endothelial	1.26514	0.00012916	3.88887	Transporter	1				+	10
SLC35C2	Endothelial	1.14807	0.00278909	2.55454	Transporter	1
SLC35D1	Endothelial	1.47973	0.0211223	1.67526	Transporter	1				-
SLC35E4	Endothelial	1.73147	0.000359656	3.44411	Transporter	1
SLC35F2	Endothelial	2.11834	0.0341876	1.46613	Transporter	1
SLC35F5	Endothelial	1.77128	0.00130479	2.88446	Transporter	1
SLC39A8	Endothelial	1.77791	0.00107038	2.97046	Transporter	1	10	5.37634
COG5	Endothelial	1.74305	0.000233905	3.63096	Golgi_homeostasis	1
COG6	Endothelial	1.61684	8.39656e-05	4.0759	Golgi_homeostasis	1				+	5
COG7	Endothelial	1.49911	1.46497e-05	4.83417	Golgi_homeostasis	1
GOLPH3	Endothelial	1.7796	0.000655052	3.18372	Golgi_homeostasis	1
SPPL3	Endothelial	1.79384	4.55442e-06	5.34157	Golgi_homeostasis	1	5	2.68817
GYS1	Endothelial	1.30573	0.00201867	2.69493	Glycogen	1
PYGB	Endothelial	3.31998	0.000170555	3.76814	Glycogen	1	2	1.07527			2
CD44	Endothelial	1.47121	0.00216368	2.66481	Biosynthesis and Catabolism of Hyaluronan	1				+	2
CEMIP2	Endothelial	2.14374	0.00826686	2.08266	Biosynthesis and Catabolism of Hyaluronan	1
HYAL1	Endothelial	-1.00324	3.78632e-05	4.42178	Biosynthesis and Catabolism of Hyaluronan	1				-	2
HYAL2	Endothelial	-1.60272	1.5196e-07	6.81827	Biosynthesis and Catabolism of Hyaluronan	1	4	2.15054
ARSG	Endothelial	2.1392	8.53976e-05	4.06855	Sulfate Related	1				+	3
GALNS	Endothelial	1.02136	0.00223506	2.65071	Sulfate Related	1
PAPSS1	Endothelial	2.15465	2.29786e-05	4.63868	Sulfate Related	1	3	1.6129
MANBA	Endothelial	1.46642	0.0019806	2.7032	Lysosomal degradation of N-glycans	1	1	0.537634		+	1
ART4	Endothelial	24.8511	1.48697e-06	5.8277	GPI-anchored protein	1
CA4	Endothelial	6.38547	5.62239e-09	8.25008	GPI-anchored protein	1
CACNA2D1	Endothelial	2.16087	0.0171043	1.76689	GPI-anchored protein	1				+	4
CD55	Endothelial	1.2956	0.000169871	3.76988	GPI-anchored protein	1
CPM	Endothelial	-1.00726	0.000832715	3.0795	GPI-anchored protein	1				-	6
EFNA5	Endothelial	-1.2713	0.00388856	2.41021	GPI-anchored protein	1
GPIHBP1	Endothelial	-1.28017	4.61821e-07	6.33553	GPI-anchored protein	1
NRN1	Endothelial	-1.40095	2.63247e-06	5.57964	GPI-anchored protein	1
OMG	Endothelial	-1.66762	9.58051e-05	4.01861	GPI-anchored protein	1
SEMA7A	Endothelial	-3.74567	0.000140602	3.85201	GPI-anchored protein	1	10	5.37634
AGRN	Endothelial	2.08155	0.0489936	1.30986	Proteoglycan protein	1
SDC3	Endothelial	2.84962	0.000818478	3.08699	Proteoglycan protein	1				+	3
SDC4	Endothelial	2.53854	0.0178047	1.74946	Proteoglycan protein	1	3	1.6129
GTDC1	Endothelial	1.49214	0.000552782	3.25745	Miscellaneous	1
CHID1	Endothelial	1.33096	0.0102236	1.9904	Miscellaneous	1				+	3
GAA	Endothelial	1.0227	0.00289527	2.53831	Miscellaneous	1
SLC3A2	Endothelial	-1.26607	0.00610823	2.21408	Miscellaneous	1	4	2.15054		-	1
CRYBG3	Endothelial	1.39433	0.0279822	1.55312	Carbohydrate Binding Module	1
GPCPD1	Endothelial	1.50654	0.00185089	2.73262	Carbohydrate Binding Module	1				+	3
PPP1R3B	Endothelial	3.98657	0.00467906	2.32984	Carbohydrate Binding Module	1	3	1.6129
ANXA7	Endothelial	3.3815	0.0188469	1.72476	Lectin	1
ATRN	Endothelial	2.63672	8.14576e-06	5.08907	Lectin	1
CD93	Endothelial	1.93207	0.000196642	3.70632	Lectin	1
CLEC12A	Endothelial	1.74255	0.0344316	1.46304	Lectin	1
CLEC14A	Endothelial	1.65425	3.50324e-08	7.45553	Lectin	1
CLEC16A	Endothelial	1.60337	0.000161819	3.79097	Lectin	1
CLEC1A	Endothelial	1.48782	0.000104562	3.98063	Lectin	1				+	16
CLEC2B	Endothelial	1.46674	4.58889e-05	4.33829	Lectin	1
CLEC2D	Endothelial	1.31963	1.4455e-07	6.83998	Lectin	1				-	3
KLRD1	Endothelial	1.28558	0.00715098	2.14563	Lectin	1
KLRG1	Endothelial	1.25509	0.000104165	3.98228	Lectin	1
LGALS9	Endothelial	1.23026	1.23315e-05	4.90899	Lectin	1
PECAM1	Endothelial	1.19713	0.0177065	1.75187	Lectin	1
PKD2	Endothelial	1.17138	0.000493127	3.30704	Lectin	1
SDCBP	Endothelial	1.12233	0.00198	2.70334	Lectin	1
SELE	Endothelial	1.06111	0.0422338	1.37434	Lectin	1
SELP	Endothelial	-1.00916	0.00577191	2.23868	Lectin	1
TMED8	Endothelial	-1.20195	4.5431e-05	4.34265	Lectin	1
VCAM1	Endothelial	-2.22251	0.000473606	3.32458	Lectin	1	19	10.2151
						186	186	100	0	122	64

## Sheet: Fibroblast
Gene	CellType	logFC	adj.P.Val	log10 adj P.val	Category			Percentage Distribution
ALG12	Fibroblast	1.69668	6.92126e-07	6.15981	LLO Biosynthesis	1
ALG3	Fibroblast	1.34691	5.3254e-07	6.27365	LLO Biosynthesis	1
ALG8	Fibroblast	1.31635	0.000410872	3.38629	LLO Biosynthesis	1
DPAGT1	Fibroblast	1.27014	2.37033e-05	4.62519	LLO Biosynthesis	1
DPM2	Fibroblast	1.20558	0.000183158	3.73717	LLO Biosynthesis	1
DPM3	Fibroblast	1.10837	3.60297e-06	5.44334	LLO Biosynthesis	1
MPDU1	Fibroblast	-1.01503	5.99684e-08	7.22208	LLO Biosynthesis	1
OST4	Fibroblast	-1.30513	0.0205608	1.68696	OST	1
RPN1	Fibroblast	-1.33701	0.0133637	1.87407	OST	1			+	6
TMEM258	Fibroblast	-1.33756	1.11854e-05	4.95135	OST	1
EDEM1	Fibroblast	-1.36921	6.20074e-06	5.20756	N-glycan processing and branching	1			-	17
GNPTAB	Fibroblast	-1.37253	6.24071e-08	7.20477	N-glycan processing and branching	1
GNPTG	Fibroblast	-1.38246	0.00734791	2.13384	N-glycan processing and branching	1
LMAN2	Fibroblast	-1.46301	0.000196367	3.70693	N-glycan processing and branching	1
M6PR	Fibroblast	-1.71031	0.00215251	2.66705	N-glycan processing and branching	1
MAN1C1	Fibroblast	-1.90097	0.00023456	3.62975	N-glycan processing and branching	1
MAN2A1	Fibroblast	-2.16751	0.00501781	2.29949	N-glycan processing and branching	1
MANEA	Fibroblast	-2.34212	3.48224e-06	5.45814	N-glycan processing and branching	1
MGAT1	Fibroblast	-2.71449	0.0164466	1.78392	N-glycan processing and branching	1
MGAT4A	Fibroblast	-3.11172	0.000565052	3.24791	N-glycan processing and branching	1
MGAT5	Fibroblast	-3.27314	4.50063e-06	5.34673	N-glycan processing and branching	1
MOGS	Fibroblast	-3.43703	1.03627e-06	5.98453	N-glycan processing and branching	1
NAGPA	Fibroblast	-4.10876	7.1399e-06	5.14631	N-glycan processing and branching	1	23	15.4362
B3GAT2	Fibroblast	-3.41584	2.88319e-07	6.54013	Complex capping of N-glycans / O-glycans / GSLs	1
B4GALT1	Fibroblast	1.11528	4.63038e-06	5.33438	Complex capping of N-glycans / O-glycans / GSLs	1			+	4
B4GALT5	Fibroblast	1.70594	4.9863e-05	4.30222	Complex capping of N-glycans / O-glycans / GSLs	1
ST3GAL6	Fibroblast	1.33213	4.75404e-05	4.32294	Complex capping of N-glycans / O-glycans / GSLs	1			-	1
ST6GAL1	Fibroblast	1.62086	3.08958e-08	7.5101	Complex capping of N-glycans / O-glycans / GSLs	1	5	3.3557
B3GALT4	Fibroblast	-1.38833	0.0205156	1.68791	Biosynthesis of GPI-anchored proteins	1
GPAA1	Fibroblast	-2.13997	2.04983e-06	5.68828	Biosynthesis of GPI-anchored proteins	1
MPPE1	Fibroblast	-1.2429	7.05628e-06	5.15142	Biosynthesis of GPI-anchored proteins	1			+
PGAP3	Fibroblast	-1.71824	5.65721e-05	4.2474	Biosynthesis of GPI-anchored proteins	1
PIGB	Fibroblast	-1.33945	0.00071532	3.1455	Biosynthesis of GPI-anchored proteins	1			-	8
PIGH	Fibroblast	-1.00103	0.000495197	3.30522	Biosynthesis of GPI-anchored proteins	1
PIGQ	Fibroblast	-1.19616	6.65761e-05	4.17668	Biosynthesis of GPI-anchored proteins	1
TMED9	Fibroblast	-3.05189	1.00915e-08	7.99605	Biosynthesis of GPI-anchored proteins	1	8	5.36913
C1GALT1C1	Fibroblast	5.70092	2.35304e-05	4.62837	Biosynthesis of mucin-type O-glycans	1
GALNT18	Fibroblast	1.55266	0.0127645	1.894	Biosynthesis of mucin-type O-glycans	1
ST6GALNAC2	Fibroblast	1.53396	0.00664487	2.17751	Biosynthesis of mucin-type O-glycans	1			+	4
ST6GALNAC3	Fibroblast	1.13053	1.37631e-06	5.86128	Biosynthesis of mucin-type O-glycans	1
PLOD2	Fibroblast	-1.13381	0.00157456	2.80284	Biosynthesis of O-fucose / O-glucose/collagen-O-galactose / O-GlcNAc / O-mannose	1			-	5
POMK	Fibroblast	-1.41371	0.00439375	2.35716	Biosynthesis of O-fucose / O-glucose/collagen-O-galactose / O-GlcNAc / O-mannose	1
RFNG	Fibroblast	-1.79844	0.000602916	3.21974	Biosynthesis of O-fucose / O-glucose/collagen-O-galactose / O-GlcNAc / O-mannose	1
RXYLT1	Fibroblast	-2.45983	1.06828e-05	4.97132	Biosynthesis of O-fucose / O-glucose/collagen-O-galactose / O-GlcNAc / O-mannose	1
TMTC2	Fibroblast	-2.89545	2.10625e-05	4.67649	Biosynthesis of O-fucose / O-glucose/collagen-O-galactose / O-GlcNAc / O-mannose	1	9	6.04027
B3GAT3	Fibroblast	1.69906	0.0017519	2.75649	Biosynthesis of GAGs	1
CHSY1	Fibroblast	1.44163	3.38262e-05	4.47075	Biosynthesis of GAGs	1
EXTL3	Fibroblast	1.42908	0.0147417	1.83145	Biosynthesis of GAGs	1
XYLT1	Fibroblast	1.42712	0.000755114	3.12199	Biosynthesis of GAGs	1			+	6
HS3ST1	Fibroblast	1.42136	0.0265045	1.57668	Biosynthesis of Heparan sulfate (HS)	1
HS3ST3B1	Fibroblast	1.13259	0.0246324	1.60849	Biosynthesis of Heparan sulfate (HS)	1			-	2
NDST1	Fibroblast	-1.54417	1.67797e-07	6.77522	Biosynthesis of Heparan sulfate (HS)	1
CHST3	Fibroblast	-1.93858	0.0100077	1.99967	Biosynthesis of Chondroitin sulfate (CS) and dermatan sulfate (DS)	1	8	5.36913
ASAH1	Fibroblast	2.36594	0.0123719	1.90756	Biosynthesis of core glycosphingolipids (GSLs)	1
B4GALT6	Fibroblast	1.28004	0.0221771	1.6541	Biosynthesis of core glycosphingolipids (GSLs)	1
CERS5	Fibroblast	1.21157	1.98859e-07	6.70145	Biosynthesis of core glycosphingolipids (GSLs)	1
CPTP	Fibroblast	1.1007	2.92614e-07	6.5337	Biosynthesis of core glycosphingolipids (GSLs)	1
DEGS1	Fibroblast	1.04754	0.0434286	1.36222	Biosynthesis of core glycosphingolipids (GSLs)	1
ELOVL1	Fibroblast	1.02151	0.00766538	2.11547	Biosynthesis of core glycosphingolipids (GSLs)	1
ELOVL5	Fibroblast	-1.00567	0.000925754	3.0335	Biosynthesis of core glycosphingolipids (GSLs)	1			+	6
ELOVL6	Fibroblast	-1.03945	0.0241657	1.6168	Biosynthesis of core glycosphingolipids (GSLs)	1
GBA	Fibroblast	-1.04352	7.26103e-05	4.139	Biosynthesis of core glycosphingolipids (GSLs)	1			-	16
GBA2	Fibroblast	-1.162	3.39222e-06	5.46952	Biosynthesis of core glycosphingolipids (GSLs)	1
HACD1	Fibroblast	-1.22558	1.47915e-08	7.82999	Biosynthesis of core glycosphingolipids (GSLs)	1
HACD4	Fibroblast	-1.35648	7.29861e-08	7.13676	Biosynthesis of core glycosphingolipids (GSLs)	1
NAAA	Fibroblast	-1.71808	7.66031e-05	4.11575	Biosynthesis of core glycosphingolipids (GSLs)	1
ORMDL1	Fibroblast	-1.82215	8.4597e-09	8.07265	Biosynthesis of core glycosphingolipids (GSLs)	1
SGMS1	Fibroblast	-1.86221	2.67704e-06	5.57235	Biosynthesis of core glycosphingolipids (GSLs)	1
SGMS2	Fibroblast	-2.02452	0.00900678	2.04543	Biosynthesis of core glycosphingolipids (GSLs)	1
SMPD1	Fibroblast	-2.27825	2.4657e-06	5.60806	Biosynthesis of core glycosphingolipids (GSLs)	1
SPHK2	Fibroblast	-2.31494	3.88786e-06	5.41029	Biosynthesis of core glycosphingolipids (GSLs)	1
B3GALNT1	Fibroblast	-2.36638	6.17253e-06	5.20954	Biosynthesis of globosides (Gbs)	1
GLA	Fibroblast	-2.43544	1.21561e-05	4.91521	Biosynthesis of globosides (Gbs)	1
HEXA	Fibroblast	-2.76081	2.23585e-06	5.65056	Biosynthesis of globosides (Gbs)	1
ST3GAL2	Fibroblast	-3.48367	0.00572207	2.24245	Biosynthesis of globosides (Gbs)	1	22	14.7651
AMDHD2	Fibroblast	1.52158	5.3225e-05	4.27388	Biosynthesis of sugar nucleotides	1
CTNS	Fibroblast	1.29956	0.00254877	2.59367	Biosynthesis of sugar nucleotides	1
GALE	Fibroblast	1.19016	1.52468e-05	4.81682	Biosynthesis of sugar nucleotides	1
GALK1	Fibroblast	1.11703	0.00152062	2.81798	Biosynthesis of sugar nucleotides	1			+	5
GALT	Fibroblast	1.03702	5.86816e-06	5.2315	Biosynthesis of sugar nucleotides	1
GMDS	Fibroblast	-1.29208	0.000388589	3.41051	Biosynthesis of sugar nucleotides	1			-	10
GMPPB	Fibroblast	-1.7023	4.12341e-05	4.38474	Biosynthesis of sugar nucleotides	1
GNPDA1	Fibroblast	-1.70991	3.31727e-08	7.47922	Biosynthesis of sugar nucleotides	1
GNPNAT1	Fibroblast	-1.94543	5.67918e-07	6.24571	Biosynthesis of sugar nucleotides	1
GPI	Fibroblast	-2.37758	0.000190461	3.72019	Biosynthesis of sugar nucleotides	1
HK1	Fibroblast	-2.46204	4.9007e-05	4.30974	Biosynthesis of sugar nucleotides	1
PGM5	Fibroblast	-2.58699	8.73429e-05	4.05877	Biosynthesis of sugar nucleotides	1
PMM1	Fibroblast	-2.59615	0.000162092	3.79024	Biosynthesis of sugar nucleotides	1
PMM2	Fibroblast	-2.92686	0.00791049	2.1018	Biosynthesis of sugar nucleotides	1
TSTA3	Fibroblast	-3.35118	4.36278e-08	7.36024	Biosynthesis of sugar nucleotides	1	15	10.0671
IMPAD1	Fibroblast	1.27748	0.00220624	2.65635	Transporter	1
SLC2A1	Fibroblast	1.12512	0.0229187	1.63981	Transporter	1
SLC2A4	Fibroblast	1.09787	6.28961e-09	8.20138	Transporter	1
SLC2A8	Fibroblast	-1.1017	0.000214301	3.66898	Transporter	1			+	3
SLC35A5	Fibroblast	-1.16495	0.000243418	3.61365	Transporter	1
SLC35B1	Fibroblast	-1.19345	6.19611e-05	4.20788	Transporter	1			-	8
SLC35E2A	Fibroblast	-1.40576	0.00946396	2.02393	Transporter	1
SLC35F1	Fibroblast	-1.89999	0.00394762	2.40366	Transporter	1
SLC35F4	Fibroblast	-2.5935	0.000704978	3.15182	Transporter	1
SLC35F5	Fibroblast	-2.74115	0.000121495	3.91544	Transporter	1
SLC35G2	Fibroblast	-2.96497	0.00331221	2.47988	Transporter	1	11	7.38255
ATP6AP1	Fibroblast	-1.68999	0.00135342	2.86857	Golgi_homeostasis	1
CCDC115	Fibroblast	-1.92473	2.58091e-05	4.58823	Golgi_homeostasis	1			+	1
GOLPH3	Fibroblast	1.00741	0.00247381	2.60663	Golgi_homeostasis	1	3	2.01342	-	2
CEMIP	Fibroblast	-1.03495	0.0411699	1.38542	Biosynthesis and Catabolism of Hyaluronan	1
GUSB	Fibroblast	-1.49049	0.000279465	3.55367	Biosynthesis and Catabolism of Hyaluronan	1			+
HYAL1	Fibroblast	-1.64053	0.00420824	2.3759	Biosynthesis and Catabolism of Hyaluronan	1	3	2.01342	-	3
ARSA	Fibroblast	-1.3211	0.00985405	2.00639	Sulfate Related	1			+
ARSI	Fibroblast	-3.67399	0.00145765	2.83635	Sulfate Related	1	2	1.34228	-	2
CTSA	Fibroblast	-1.61778	0.0067695	2.16944	Lysosomal degradation of N-glycans	1
NEU1	Fibroblast	-1.23237	0.0313422	1.50387	Lysosomal degradation of N-glycans	1	2	1.34228	-	2
ART1	Fibroblast	5.00231	0.00114009	2.94306	GPI-anchored protein	1
ART4	Fibroblast	2.51875	8.12333e-08	7.09027	GPI-anchored protein	1
CD55	Fibroblast	1.82023	0.0201632	1.69544	GPI-anchored protein	1
CDH13	Fibroblast	1.65812	0.000115184	3.93861	GPI-anchored protein	1
EFNA1	Fibroblast	-1.05021	0.0227364	1.64328	GPI-anchored protein	1
GLIPR1L1	Fibroblast	-1.20581	0.0110794	1.95548	GPI-anchored protein	1			+	4
GPC4	Fibroblast	-1.53304	0.0124765	1.90391	GPI-anchored protein	1
HJV	Fibroblast	-1.72121	3.06128e-06	5.5141	GPI-anchored protein	1			-	11
LSAMP	Fibroblast	-2.07975	3.32405e-05	4.47833	GPI-anchored protein	1
MICA	Fibroblast	-2.1031	8.57302e-06	5.06687	GPI-anchored protein	1
NEGR1	Fibroblast	-2.21711	8.35946e-05	4.07782	GPI-anchored protein	1
OMG	Fibroblast	-2.32883	3.54147e-07	6.45082	GPI-anchored protein	1
PLET1	Fibroblast	-2.76308	4.707e-05	4.32726	GPI-anchored protein	1
RTN4RL1	Fibroblast	-2.83169	0.0448147	1.34858	GPI-anchored protein	1
VTCN1	Fibroblast	-3.13041	6.87292e-07	6.16286	GPI-anchored protein	1	15	10.0671
SDC2	Fibroblast	1.81864	0.0141583	1.84899	Proteoglycan protein	1
SDC4	Fibroblast	1.07576	0.000254908	3.59362	Proteoglycan protein	1	2	1.34228	+	2
GLT8D1	Fibroblast	-1.26696	0.0126954	1.89635	Miscellaneous	1
FUCA2	Fibroblast	-1.54252	9.66557e-07	6.01477	Miscellaneous	1			+
LYG2	Fibroblast	-2.36181	0.000189057	3.72341	Miscellaneous	1
SLC3A2	Fibroblast	-1.79372	0.0110478	1.95673	Miscellaneous	1	4	2.68456	-	4
CRYBG1	Fibroblast	-3.51409	6.45417e-08	7.19016	Carbohydrate Binding Module	1
PPP1R3C	Fibroblast	1.01334	0.0307951	1.51152	Carbohydrate Binding Module	1			+	2
PPP1R3D	Fibroblast	-1.39981	0.00153601	2.81361	Carbohydrate Binding Module	1
PPP1R3E	Fibroblast	-1.53646	3.71888e-05	4.42959	Carbohydrate Binding Module	1			-	3
PRKAB2	Fibroblast	1.16999	0.0488647	1.31101	Carbohydrate Binding Module	1	5	3.3557
ATRNL1	Fibroblast	2.03562	0.0192113	1.71644	Lectin	1
FBXO44	Fibroblast	1.20769	9.61414e-09	8.01709	Lectin	1
GPNMB	Fibroblast	-1.13618	0.00687183	2.16293	Lectin	1
KLRD1	Fibroblast	-1.41475	1.59489e-07	6.79727	Lectin	1
KLRG1	Fibroblast	-1.51206	0.0212755	1.67212	Lectin	1			+	2
LMAN1L	Fibroblast	-2.10265	0.00788474	2.10321	Lectin	1
MASP2	Fibroblast	-2.19841	1.82509e-07	6.73872	Lectin	1			-	10
PKD1L3	Fibroblast	-2.35864	9.72013e-08	7.01233	Lectin	1
PLA2R1	Fibroblast	-2.4758	0.030531	1.51526	Lectin	1
SFTPD	Fibroblast	-3.11648	0.0178065	1.74942	Lectin	1
TMED1	Fibroblast	-3.20528	1.83491e-05	4.73639	Lectin	1
TMED4	Fibroblast	-3.71139	3.00783e-06	5.52175	Lectin	1	12	8.05369
						149	149	100	0	149

## Sheet: Immune
Gene	CellType	logFC	adj.P.Val	Log10 adj P.val	Category			Percentage Distribution
MAGT1	Lymphocyte	1.03813	0.0037431	2.42677	OST	1
OSTC	Lymphocyte	2.00319	0.00571394	2.24306	OST	1
SELENOT	Lymphocyte	1.06754	0.00417339	2.37951	OST	1
TMEM258	Lymphocyte	1.29879	0.0455987	1.34105	OST	1			+	16
CANX	Lymphocyte	1.51485	0.00566928	2.24647	N-glycan processing and branching	1
EDEM1	Lymphocyte	1.9259	0.00253802	2.5955	N-glycan processing and branching	1			-	1
FUT8	Lymphocyte	2.25888	6.76793e-05	4.16954	N-glycan processing and branching	1
IGF2R	Lymphocyte	2.11695	0.00838141	2.07668	N-glycan processing and branching	1
LMAN1	Lymphocyte	1.28047	0.00585005	2.23284	N-glycan processing and branching	1
MAN1A1	Lymphocyte	2.29719	0.0318234	1.49725	N-glycan processing and branching	1
MAN1A2	Lymphocyte	1.58631	0.0106614	1.97218	N-glycan processing and branching	1
MAN2A1	Lymphocyte	2.18312	0.000347711	3.45878	N-glycan processing and branching	1
MGAT4A	Lymphocyte	1.83133	0.00114597	2.94083	N-glycan processing and branching	1
MGAT5	Lymphocyte	1.29208	0.0191066	1.71882	N-glycan processing and branching	1
MOGS	Lymphocyte	-2.54046	8.83691e-05	4.0537	N-glycan processing and branching	1
OS9	Lymphocyte	1.131	0.00346798	2.45992	N-glycan processing and branching	1
UGGT1	Lymphocyte	1.49731	0.00114597	2.94083	N-glycan processing and branching	1	17	14.5299
B3GAT1	Lymphocyte	1.2763	0.00115397	2.9378	Complex capping of N-glycans / O-glycans / GSLs	1
B3GAT2	Lymphocyte	-4.66276	0.000390616	3.40825	Complex capping of N-glycans / O-glycans / GSLs	1
B3GNT2	Lymphocyte	2.69651	0.0238691	1.62216	Complex capping of N-glycans / O-glycans / GSLs	1			+	6
B4GALT1	Lymphocyte	1.57603	0.0195374	1.70913	Complex capping of N-glycans / O-glycans / GSLs	1
B4GALT5	Lymphocyte	1.59061	0.00924168	2.03425	Complex capping of N-glycans / O-glycans / GSLs	1			-	1
CHST2	Lymphocyte	4.86707	0.0226696	1.64456	Complex capping of N-glycans / O-glycans / GSLs	1
ST6GAL1	Lymphocyte	2.01176	0.016271	1.78859	Complex capping of N-glycans / O-glycans / GSLs	1	7	5.98291
PIGK	Lymphocyte	1.84988	0.00366746	2.43563	Biosynthesis of GPI-anchored proteins	1
PIGT	Lymphocyte	1.52005	0.0154636	1.81069	Biosynthesis of GPI-anchored proteins	1			+	4
PIGZ	Lymphocyte	3.61411	0.0218833	1.65989	Biosynthesis of GPI-anchored proteins	1
TMED10	Lymphocyte	1.12833	0.00801579	2.09605	Biosynthesis of GPI-anchored proteins	1	4	3.4188
C1GALT1	Lymphocyte	1.67936	0.000445106	3.35154	Biosynthesis of mucin-type O-glycans	1
GALNT1	Lymphocyte	1.47604	0.0124484	1.90489	Biosynthesis of mucin-type O-glycans	1
GALNT10	Lymphocyte	1.36924	0.010056	1.99757	Biosynthesis of mucin-type O-glycans	1			+	13
GALNT11	Lymphocyte	1.19791	0.018269	1.73828	Biosynthesis of mucin-type O-glycans	1
GALNT2	Lymphocyte	1.3911	0.00290944	2.53619	Biosynthesis of mucin-type O-glycans	1			-
GALNT3	Lymphocyte	1.33358	0.000124627	3.90439	Biosynthesis of mucin-type O-glycans	1
GALNT7	Lymphocyte	1.8394	0.000136298	3.86551	Biosynthesis of mucin-type O-glycans	1
GALNTL6	Lymphocyte	1.12443	0.0307034	1.51281	Biosynthesis of mucin-type O-glycans	1
ST3GAL1	Lymphocyte	1.15848	0.0283236	1.54785	Biosynthesis of mucin-type O-glycans	1
ST8SIA6	Lymphocyte	1.38661	0.013585	1.86694	Biosynthesis of mucin-type O-glycans	1
MFNG	Lymphocyte	1.08516	0.00882192	2.05444	Biosynthesis of O-fucose / O-glucose/collagen-O-galactose / O-GlcNAc / O-mannose	1
TMTC4	Lymphocyte	1.29627	0.0120848	1.91776	Biosynthesis of O-fucose / O-glucose/collagen-O-galactose / O-GlcNAc / O-mannose	1
XXYLT1	Lymphocyte	1.17492	0.00479441	2.31926	Biosynthesis of O-fucose / O-glucose/collagen-O-galactose / O-GlcNAc / O-mannose	1	13	11.1111
DPY19L1	Lymphocyte	1.30596	0.00646065	2.18972	Biosynthesis of C-mannose	1
DPY19L3	Lymphocyte	1.13141	0.045023	1.34657	Biosynthesis of C-mannose	1	2	1.7094	+	2
CHPF2	Lymphocyte	3.70195	0.0186091	1.73027	Biosynthesis of GAGs	1
CHSY1	Lymphocyte	1.58254	0.00533696	2.27271	Biosynthesis of GAGs	1
CSGALNACT1	Lymphocyte	1.97491	0.0341127	1.46708	Biosynthesis of GAGs	1			+	10
CSGALNACT2	Lymphocyte	1.21456	0.00844572	2.07336	Biosynthesis of GAGs	1
EXT2	Lymphocyte	1.56879	0.0201159	1.69646	Biosynthesis of GAGs	1			-
EXTL3	Lymphocyte	1.90814	0.0143184	1.8441	Biosynthesis of GAGs	1
XYLT1	Lymphocyte	1.33169	0.00514083	2.28897	Biosynthesis of GAGs	1
XYLT2	Lymphocyte	2.01962	0.0284975	1.54519	Biosynthesis of GAGs	1
HS2ST1	Lymphocyte	1.43038	0.0197572	1.70427	Biosynthesis of Heparan sulfate (HS)	1
CHST11	Lymphocyte	1.5636	0.000780445	3.10766	Biosynthesis of Chondroitin sulfate (CS) and dermatan sulfate (DS)	1	10	8.54701
ACER1	Lymphocyte	1.78014	0.043838	1.35815	Biosynthesis of core glycosphingolipids (GSLs)	1
CERK	Lymphocyte	1.67118	0.00404277	2.39332	Biosynthesis of core glycosphingolipids (GSLs)	1			+	8
CERS4	Lymphocyte	1.5131	0.00834352	2.07865	Biosynthesis of core glycosphingolipids (GSLs)	1
CERS6	Lymphocyte	1.39271	0.0279381	1.5538	Biosynthesis of core glycosphingolipids (GSLs)	1			-	4
ELOVL5	Lymphocyte	1.28768	0.0019844	2.70237	Biosynthesis of core glycosphingolipids (GSLs)	1
GALC	Lymphocyte	1.28236	0.00638554	2.1948	Biosynthesis of core glycosphingolipids (GSLs)	1
GBA2	Lymphocyte	1.22567	0.00251989	2.59862	Biosynthesis of core glycosphingolipids (GSLs)	1
ORMDL1	Lymphocyte	1.17793	0.000913987	3.03906	Biosynthesis of core glycosphingolipids (GSLs)	1
SGMS1	Lymphocyte	-1.29777	0.00323755	2.48978	Biosynthesis of core glycosphingolipids (GSLs)	1
SPTLC1	Lymphocyte	-1.59188	0.000931863	3.03065	Biosynthesis of core glycosphingolipids (GSLs)	1
SPTLC2	Lymphocyte	-1.66582	0.0268368	1.57127	Biosynthesis of core glycosphingolipids (GSLs)	1
HEXB	Lymphocyte	-2.02567	0.0226454	1.64502	Biosynthesis of globosides (Gbs)	1	12	10.2564
GALK2	Lymphocyte	1.79368	0.000790297	3.10221	Biosynthesis of sugar nucleotides	1
GNPDA2	Lymphocyte	-1.29928	0.032864	1.48328	Biosynthesis of sugar nucleotides	1
NAGK	Lymphocyte	1.65276	0.0462261	1.33511	Biosynthesis of sugar nucleotides	1			+	7
PFKL	Lymphocyte	1.35022	0.0166562	1.77842	Biosynthesis of sugar nucleotides	1
PFKP	Lymphocyte	1.50096	0.0100758	1.99672	Biosynthesis of sugar nucleotides	1			-	1
PGM2	Lymphocyte	1.12534	0.0163241	1.78717	Biosynthesis of sugar nucleotides	1
PMM2	Lymphocyte	1.28643	0.00932496	2.03035	Biosynthesis of sugar nucleotides	1
UXS1	Lymphocyte	1.3095	0.0312494	1.50516	Biosynthesis of sugar nucleotides	1	8	6.83761
CANT1	Lymphocyte	3.26194	0.015818	1.80085	Transporter	1
SLC26A2	Lymphocyte	1.49341	0.0339414	1.46927	Transporter	1
SLC2A1	Lymphocyte	2.52234	0.00409298	2.38796	Transporter	1			+	6
SLC2A3	Lymphocyte	2.23088	0.00545476	2.26322	Transporter	1
SLC35F2	Lymphocyte	1.32759	0.00821524	2.08538	Transporter	1			-	1
SLC35G2	Lymphocyte	-1.19106	0.00900607	2.04546	Transporter	1
SLC39A8	Lymphocyte	1.43206	0.00514406	2.28869	Transporter	1	7	5.98291
ATP6V1A	Lymphocyte	1.21629	0.0299179	1.52407	Golgi_homeostasis	1
GOLPH3	Lymphocyte	1.10922	0.024707	1.60718	Golgi_homeostasis	1
SPPL3	Lymphocyte	1.63096	0.00121603	2.91505	Golgi_homeostasis	1	3	2.5641	+	3
AMY2B	Lymphocyte	-1.56167	0.0141367	1.84965	Glycogen	1	1	0.854701	-	1
CEMIP	Lymphocyte	-3.5825	0.00525817	2.27917	Biosynthesis and Catabolism of Hyaluronan	1	1	0.854701	-	1
ARSA	Lymphocyte	-1.14721	0.00834352	2.07865	Sulfate Related	1			+	3
ARSB	Lymphocyte	1.64515	0.00900607	2.04546	Sulfate Related	1
GALNS	Lymphocyte	1.31138	0.0125196	1.90241	Sulfate Related	1			-	1
TPST2	Lymphocyte	1.8715	0.0399781	1.39818	Sulfate Related	1	4	3.4188
BST2	Lymphocyte	3.34225	0.0312521	1.50512	GPI-anchored protein	1
CACNA2D1	Lymphocyte	2.78751	0.0259829	1.58531	GPI-anchored protein	1
CACNA2D2	Lymphocyte	2.62909	0.0435755	1.36076	GPI-anchored protein	1			+	7
CD52	Lymphocyte	1.49091	0.00189685	2.72197	GPI-anchored protein	1
CD58	Lymphocyte	1.17731	0.00409684	2.38755	GPI-anchored protein	1			-	10
CNTN4	Lymphocyte	1.13214	0.00932825	2.0302	GPI-anchored protein	1
CPM	Lymphocyte	1.04623	0.0190083	1.72106	GPI-anchored protein	1
DPEP2	Lymphocyte	-1.01991	0.0159304	1.79777	GPI-anchored protein	1
LPL	Lymphocyte	-1.15497	0.0144271	1.84082	GPI-anchored protein	1
MDGA1	Lymphocyte	-1.34162	0.0359623	1.44415	GPI-anchored protein	1
MMP25	Lymphocyte	-1.47829	0.00559232	2.25241	GPI-anchored protein	1
NTNG2	Lymphocyte	-1.58829	0.0343467	1.46411	GPI-anchored protein	1
OMG	Lymphocyte	-1.67864	0.00780677	2.10753	GPI-anchored protein	1
PLET1	Lymphocyte	-1.7928	0.00891344	2.04995	GPI-anchored protein	1
RECK	Lymphocyte	-1.87884	0.00346798	2.45992	GPI-anchored protein	1
SEMA7A	Lymphocyte	-2.12834	0.0059675	2.22421	GPI-anchored protein	1
VNN2	Lymphocyte	-4.05607	0.00095067	3.02197	GPI-anchored protein	1	17	14.5299
GTDC1	Lymphocyte	1.638	0.00475888	2.3225	Miscellaneous	1	1	0.854701		1
GPCPD1	Lymphocyte	1.24201	0.0125117	1.90268	Carbohydrate Binding Module	1				1
PPP1R3E	Lymphocyte	-1.66675	0.0137317	1.86228	Carbohydrate Binding Module	1	2	1.7094		1
CLEC16A	Lymphocyte	1.28417	0.00210596	2.67655	Lectin	1
CLEC2B	Lymphocyte	1.45779	0.0125081	1.90281	Lectin	1			+	6
KLRC1	Lymphocyte	-3.1746	0.000199945	3.69909	Lectin	1
KLRC2	Lymphocyte	-1.95525	0.000143809	3.84221	Lectin	1			-	2
KLRF1	Lymphocyte	3.00812	0.0155343	1.80871	Lectin	1
MCFD2	Lymphocyte	1.39262	0.0259743	1.58546	Lectin	1
TMED3	Lymphocyte	1.62354	0.03493	1.4568	Lectin	1
TMED8	Lymphocyte	1.36358	0.0354436	1.45046	Lectin	1	8	6.83761
						117	117	100		117

## Sheet: Macrophage
Gene	CellType	logFC	adj.P.Val	log10 adj P val	Category			Percentage Distribution
ALG5	Macrophage	1.94459	0.0422587	1.37408	LLO Biosynthesis	1
DDOST	Macrophage	1.6878	0.0440912	1.35565	OST	1
STT3B	Macrophage	1.47849	0.00213519	2.67056	OST	1
CANX	Macrophage	1.41038	0.0113465	1.94514	N-glycan processing and branching	1
EDEM1	Macrophage	1.26232	0.00110602	2.95624	N-glycan processing and branching	1			+	7
M6PR	Macrophage	1.16941	0.00576135	2.23948	N-glycan processing and branching	1
MAN1C1	Macrophage	1.02186	0.00849457	2.07086	N-glycan processing and branching	1			-	3
MAN2C1	Macrophage	-1.02044	0.00681446	2.16657	N-glycan processing and branching	1
MGAT4A	Macrophage	-1.11287	0.0259759	1.58543	N-glycan processing and branching	1
MGAT5	Macrophage	-1.28586	0.00054332	3.26494	N-glycan processing and branching	1	10	23.2558
FUT11	Macrophage	1.68703	0.00657145	2.18234	Complex capping of N-glycans / O-glycans / GSLs	1				2
ST8SIA4	Macrophage	1.28865	0.0445638	1.35102	Complex capping of N-glycans / O-glycans / GSLs	1	2	4.65116
PIGC	Macrophage	-1.16778	0.0113593	1.94465	Biosynthesis of GPI-anchored proteins	1			+	1
PIGK	Macrophage	1.21843	0.0266747	1.5739	Biosynthesis of GPI-anchored proteins	1	2	4.65116	-	1
GCNT1	Macrophage	1.56099	0.0428631	1.36792	Biosynthesis of mucin-type O-glycans	1	1	2.32558		1
CHSY1	Macrophage	1.26556	0.0160676	1.79405	Biosynthesis of GAGs	1
CHST15	Macrophage	1.28336	0.00591441	2.22809	Biosynthesis of Chondroitin sulfate (CS) and dermatan sulfate (DS)	1	2	4.65116		2
ELOVL5	Macrophage	1.03046	0.00708234	2.14982	Biosynthesis of core glycosphingolipids (GSLs)	1
GBA2	Macrophage	-1.43347	0.000970733	3.0129	Biosynthesis of core glycosphingolipids (GSLs)	1			+	4
ORMDL1	Macrophage	-2.84372	8.42419e-05	4.07447	Biosynthesis of core glycosphingolipids (GSLs)	1
PSAP	Macrophage	1.63707	4.69463e-05	4.3284	Biosynthesis of core glycosphingolipids (GSLs)	1			-	2
SGMS1	Macrophage	1.38359	0.00518817	2.28499	Biosynthesis of core glycosphingolipids (GSLs)	1
SGPP1	Macrophage	1.16427	0.00547047	2.26198	Biosynthesis of core glycosphingolipids (GSLs)	1	6	13.9535
GNPDA1	Macrophage	-1.17691	0.0250317	1.60151	Biosynthesis of sugar nucleotides	1	1	2.32558	-	1
SLC26A2	Macrophage	1.3136	0.00623873	2.2049	Transporter	1
SLC2A3	Macrophage	1.66422	0.0425109	1.3715	Transporter	1			+	2
SLC35B3	Macrophage	-1.21445	0.0191808	1.71713	Transporter	1
SLC35E2B	Macrophage	-1.18065	0.00115152	2.93873	Transporter	1	4	9.30233	-	2
COG5	Macrophage	1.13645	0.00071869	3.14346	Golgi_homeostasis	1			+	2
SPPL3	Macrophage	1.10372	0.00471628	2.3264	Golgi_homeostasis	1	2	4.65116
CEMIP2	Macrophage	1.55885	0.0050329	2.29818	Biosynthesis and Catabolism of Hyaluronan	1	1	2.32558	+	1
CTSA	Macrophage	-2.45807	0.00946742	2.02377	Lysosomal degradation of N-glycans	1	1	2.32558	-	1
CD14	Macrophage	-1.40218	0.0469772	1.32811	GPI-anchored protein	1
LSAMP	Macrophage	1.92449	0.034666	1.4601	GPI-anchored protein	1			+	2
NEGR1	Macrophage	-3.24098	0.000142087	3.84745	GPI-anchored protein	1
RTN4RL1	Macrophage	1.69996	0.0321451	1.49289	GPI-anchored protein	1	4	9.30233	-	2
SRGN	Macrophage	1.86022	0.0026749	2.57269	Proteoglycan protein	1	1	2.32558	+	1
FUCA2	Macrophage	-1.27919	0.0380895	1.41919	Miscellaneous	1
GAA	Macrophage	-1.23556	0.0349783	1.4562	Miscellaneous	1
SLC3A2	Macrophage	-1.47897	0.0256653	1.59065	Miscellaneous	1	3	6.97674	-	3
CD209	Macrophage	1.56048	0.0362629	1.44054	Lectin	1
COLEC12	Macrophage	1.49647	0.000882746	3.05416	Lectin	1
SDCBP	Macrophage	1.40848	0.00167004	2.77727	Lectin	1	3	6.97674	+	3
						43	43	100		43

## Sheet: Pericyte
Gene	CellType	logFC	adj.P.Val	log10 adj P.val	Category			Percentage Distribution
OST4	Pericyte	-1.87564	0.00853681	2.0687	OST	1
RPN2	Pericyte	1.15576	0.00446124	2.35054	OST	1
STT3B	Pericyte	2.06308	0.00010061	3.99736	OST	1
TUSC3	Pericyte	2.03314	0.0377302	1.42331	OST	1
EDEM1	Pericyte	2.49393	4.0178e-06	5.39601	N-glycan processing and branching	1
FUT8	Pericyte	1.56786	0.00381037	2.41903	N-glycan processing and branching	1			+	13
IGF2R	Pericyte	1.23937	0.0346337	1.4605	N-glycan processing and branching	1
LMAN2L	Pericyte	1.24757	0.000774133	3.11118	N-glycan processing and branching	1			-	2
MAN1A2	Pericyte	1.402	0.0051638	2.28703	N-glycan processing and branching	1
MAN2A1	Pericyte	1.81555	0.00150598	2.82218	N-glycan processing and branching	1
MGAT3	Pericyte	1.04748	0.0066711	2.1758	N-glycan processing and branching	1
MGAT5	Pericyte	2.45097	0.000146004	3.83563	N-glycan processing and branching	1
MLEC	Pericyte	1.30449	0.000622271	3.20602	N-glycan processing and branching	1
MOGS	Pericyte	-2.35235	2.33749e-06	5.63125	N-glycan processing and branching	1
UGGT1	Pericyte	1.12288	0.00164652	2.78343	N-glycan processing and branching	1	15	10.9489
B3GAT2	Pericyte	-2.87631	7.21186e-07	6.14195	Complex capping of N-glycans / O-glycans / GSLs	1
B3GNT2	Pericyte	1.08406	0.0172984	1.762	Complex capping of N-glycans / O-glycans / GSLs	1
B4GALT2	Pericyte	2.08986	0.0135775	1.86718	Complex capping of N-glycans / O-glycans / GSLs	1			+	6
B4GALT5	Pericyte	1.95873	0.00198195	2.70291	Complex capping of N-glycans / O-glycans / GSLs	1
CHST8	Pericyte	2.31158	0.0326551	1.48605	Complex capping of N-glycans / O-glycans / GSLs	1			-	2
FUT11	Pericyte	1.39385	0.00475651	2.32271	Complex capping of N-glycans / O-glycans / GSLs	1
FUT2	Pericyte	-1.03804	0.00661076	2.17975	Complex capping of N-glycans / O-glycans / GSLs	1
ST3GAL4	Pericyte	1.41674	0.0179804	1.7452	Complex capping of N-glycans / O-glycans / GSLs	1	8	5.83942
B3GALT4	Pericyte	-1.43038	1.24646e-05	4.90432	Biosynthesis of GPI-anchored proteins	1
GPAA1	Pericyte	-1.3529	1.07128e-05	4.9701	Biosynthesis of GPI-anchored proteins	1
PGAP1	Pericyte	2.18066	0.0002073	3.6834	Biosynthesis of GPI-anchored proteins	1			+	4
PIGK	Pericyte	1.25995	0.00398039	2.40007	Biosynthesis of GPI-anchored proteins	1
PIGN	Pericyte	1.06867	0.0278522	1.55514	Biosynthesis of GPI-anchored proteins	1			-	2
PIGU	Pericyte	1.06988	0.0048721	2.31228	Biosynthesis of GPI-anchored proteins	1	6	4.37956
C1GALT1	Pericyte	1.44262	0.0234124	1.63055	Biosynthesis of mucin-type O-glycans	1
GALNT1	Pericyte	1.71835	0.000845076	3.0731	Biosynthesis of mucin-type O-glycans	1
GALNT11	Pericyte	1.18271	0.0173541	1.7606	Biosynthesis of mucin-type O-glycans	1
GALNT14	Pericyte	2.07659	0.0219656	1.65826	Biosynthesis of mucin-type O-glycans	1
GALNT16	Pericyte	3.85618	0.000610052	3.21463	Biosynthesis of mucin-type O-glycans	1
GALNT2	Pericyte	2.19843	0.000305747	3.51464	Biosynthesis of mucin-type O-glycans	1			+	15
GALNT7	Pericyte	1.65765	1.28208e-05	4.89208	Biosynthesis of mucin-type O-glycans	1
GCNT4	Pericyte	1.04908	0.00282283	2.54932	Biosynthesis of mucin-type O-glycans	1			-	1
ST6GALNAC3	Pericyte	2.23297	0.0263301	1.57955	Biosynthesis of mucin-type O-glycans	1
B3GLCT	Pericyte	1.80637	0.0390284	1.40862	Biosynthesis of O-fucose / O-glucose/collagen-O-galactose / O-GlcNAc / O-mannose	1
DAG1	Pericyte	1.49294	0.0175581	1.75552	Biosynthesis of O-fucose / O-glucose/collagen-O-galactose / O-GlcNAc / O-mannose	1
LARGE1	Pericyte	2.06944	0.0270973	1.56707	Biosynthesis of O-fucose / O-glucose/collagen-O-galactose / O-GlcNAc / O-mannose	1
OGT	Pericyte	1.14681	0.0144766	1.83933	Biosynthesis of O-fucose / O-glucose/collagen-O-galactose / O-GlcNAc / O-mannose	1
RFNG	Pericyte	-2.77646	6.54341e-06	5.1842	Biosynthesis of O-fucose / O-glucose/collagen-O-galactose / O-GlcNAc / O-mannose	1
TMTC3	Pericyte	1.54222	7.26795e-06	5.13859	Biosynthesis of O-fucose / O-glucose/collagen-O-galactose / O-GlcNAc / O-mannose	1
TMTC4	Pericyte	1.35896	0.000264905	3.57691	Biosynthesis of O-fucose / O-glucose/collagen-O-galactose / O-GlcNAc / O-mannose	1	16	11.6788
DPY19L1	Pericyte	1.88935	0.000308101	3.51131	Biosynthesis of C-mannose	1
DPY19L2	Pericyte	3.287	0.0119359	1.92315	Biosynthesis of C-mannose	1			+	4
DPY19L3	Pericyte	1.52239	0.00784398	2.10546	Biosynthesis of C-mannose	1
DPY19L4	Pericyte	1.17337	0.00689919	2.1612	Biosynthesis of C-mannose	1	4	2.91971
CHSY1	Pericyte	2.03457	0.000873345	3.05881	Biosynthesis of GAGs	1
CHSY3	Pericyte	2.57917	0.00480882	2.31796	Biosynthesis of GAGs	1			+	6
EXT1	Pericyte	1.43488	0.006231	2.20544	Biosynthesis of GAGs	1
EXT2	Pericyte	1.62553	0.000665511	3.17685	Biosynthesis of GAGs	1
FAM20B	Pericyte	1.16641	0.00252938	2.59699	Biosynthesis of GAGs	1
PXYLP1	Pericyte	1.85063	0.00254356	2.59456	Biosynthesis of GAGs	1
HS2ST1	Pericyte	1.81342	0.00995523	2.00195	Biosynthesis of Heparan sulfate (HS)	1
HS3ST3B1	Pericyte	1.14058	0.0128429	1.89134	Biosynthesis of Heparan sulfate (HS)	1			+	5
NDST1	Pericyte	1.65426	2.21898e-05	4.65385	Biosynthesis of Heparan sulfate (HS)	1
CHST3	Pericyte	1.47045	0.00203396	2.69166	Biosynthesis of Chondroitin sulfate (CS) and dermatan sulfate (DS)	1
CHST1	Pericyte	1.73966	0.00330849	2.48037	Biosynthesis of Keratan sulfate (KS)	1	11	8.0292
ACER2	Pericyte	1.03502	0.0278841	1.55464	Biosynthesis of core glycosphingolipids (GSLs)	1
CERK	Pericyte	1.27483	2.8445e-05	4.54599	Biosynthesis of core glycosphingolipids (GSLs)	1
CERS4	Pericyte	1.76849	0.000111191	3.95393	Biosynthesis of core glycosphingolipids (GSLs)	1
ELOVL5	Pericyte	1.9612	0.000129066	3.88919	Biosynthesis of core glycosphingolipids (GSLs)	1			+	15
ELOVL6	Pericyte	1.94685	0.000229116	3.63995	Biosynthesis of core glycosphingolipids (GSLs)	1
GALC	Pericyte	1.31077	0.00181907	2.74015	Biosynthesis of core glycosphingolipids (GSLs)	1			-	2
HACD2	Pericyte	1.25429	0.0262047	1.58162	Biosynthesis of core glycosphingolipids (GSLs)	1
ORMDL1	Pericyte	-1.78924	5.03782e-07	6.29776	Biosynthesis of core glycosphingolipids (GSLs)	1
PLEKHA8	Pericyte	1.31603	0.000284685	3.54564	Biosynthesis of core glycosphingolipids (GSLs)	1
SGMS1	Pericyte	1.80631	0.000808434	3.09236	Biosynthesis of core glycosphingolipids (GSLs)	1
SGPP1	Pericyte	1.22813	0.0014734	2.83168	Biosynthesis of core glycosphingolipids (GSLs)	1
SMPDL3A	Pericyte	1.03079	0.0251624	1.59925	Biosynthesis of core glycosphingolipids (GSLs)	1
SPHK2	Pericyte	-1.3262	0.00030953	3.5093	Biosynthesis of core glycosphingolipids (GSLs)	1
SPTLC1	Pericyte	1.44465	3.39659e-05	4.46896	Biosynthesis of core glycosphingolipids (GSLs)	1
SPTLC2	Pericyte	1.00566	0.000295782	3.52903	Biosynthesis of core glycosphingolipids (GSLs)	1
UGCG	Pericyte	2.63084	0.00196565	2.70649	Biosynthesis of core glycosphingolipids (GSLs)	1
ST3GAL2	Pericyte	1.10086	0.00556002	2.25492	Biosynthesis of globosides (Gbs)	1	17	12.4088
AMDHD2	Pericyte	-2.16353	0.000143816	3.84219	Biosynthesis of sugar nucleotides	1
CMAS	Pericyte	1.03336	0.000126162	3.89907	Biosynthesis of sugar nucleotides	1
GALK2	Pericyte	1.41113	0.0139503	1.85542	Biosynthesis of sugar nucleotides	1
GALT	Pericyte	-2.30545	1.33684e-05	4.87392	Biosynthesis of sugar nucleotides	1
GFPT1	Pericyte	1.28376	0.00497741	2.303	Biosynthesis of sugar nucleotides	1			+	12
GMDS	Pericyte	1.80079	0.00103046	2.98697	Biosynthesis of sugar nucleotides	1
GNPDA1	Pericyte	-1.54985	2.12833e-05	4.67196	Biosynthesis of sugar nucleotides	1			-	4
GPI	Pericyte	1.69915	0.00158396	2.80025	Biosynthesis of sugar nucleotides	1
H6PD	Pericyte	1.97495	0.0371666	1.42985	Biosynthesis of sugar nucleotides	1
HK1	Pericyte	1.30156	0.00140002	2.85386	Biosynthesis of sugar nucleotides	1
NT5M	Pericyte	1.08448	0.00561237	2.25085	Biosynthesis of sugar nucleotides	1
PFKFB3	Pericyte	1.37998	0.00287406	2.5415	Biosynthesis of sugar nucleotides	1
PFKM	Pericyte	3.67368	0.000697547	3.15643	Biosynthesis of sugar nucleotides	1
PMM1	Pericyte	-1.93341	1.03501e-05	4.98506	Biosynthesis of sugar nucleotides	1
PMM2	Pericyte	1.48625	0.00139372	2.85582	Biosynthesis of sugar nucleotides	1
UXS1	Pericyte	1.76745	0.000265818	3.57541	Biosynthesis of sugar nucleotides	1	16	11.6788
IMPAD1	Pericyte	1.80255	0.000296507	3.52796	Transporter	1
SLC26A2	Pericyte	1.08487	0.00206386	2.68532	Transporter	1			+	5
SLC2A3	Pericyte	2.89948	5.71244e-07	6.24318	Transporter	1
SLC2A4	Pericyte	-1.25918	0.00526008	2.27901	Transporter	1			-	2
SLC35B1	Pericyte	-1.48823	9.95874e-05	4.0018	Transporter	1
SLC35E4	Pericyte	1.55109	0.00431712	2.36481	Transporter	1
SLC35F5	Pericyte	1.1409	0.0125299	1.90205	Transporter	1	7	5.10949
COG3	Pericyte	1.22291	0.000158152	3.80093	Golgi_homeostasis	1
COG5	Pericyte	1.18811	0.0217586	1.66237	Golgi_homeostasis	1
COG6	Pericyte	1.29275	0.00587356	2.2311	Golgi_homeostasis	1			+	6
COG8	Pericyte	1.01115	0.00710911	2.14818	Golgi_homeostasis	1
GOLPH3	Pericyte	1.27083	0.000772833	3.11191	Golgi_homeostasis	1
SPPL3	Pericyte	1.35182	0.000103943	3.98321	Golgi_homeostasis	1	6	4.37956
GYS1	Pericyte	1.14471	0.00350418	2.45541	Glycogen	1
PYGB	Pericyte	2.61318	0.0180584	1.74332	Glycogen	1	2	1.45985	+	2
ARSA	Pericyte	-1.1044	0.00081121	3.09087	Sulfate Related	1
ARSK	Pericyte	1.03696	0.000226467	3.645	Sulfate Related	1			+	3
GALNS	Pericyte	1.58441	0.000400146	3.39778	Sulfate Related	1
PAPSS2	Pericyte	-1.10516	2.14764e-06	5.66804	Sulfate Related	1			-	2
TPST2	Pericyte	1.30632	0.00598812	2.22271	Sulfate Related	1	5	3.64964
ACHE	Pericyte	3.47148	0.0031165	2.50633	GPI-anchored protein	1
CACNA2D2	Pericyte	1.8882	0.00336459	2.47307	GPI-anchored protein	1			+	3
CDH13	Pericyte	1.39455	0.00293711	2.53208	GPI-anchored protein	1
MICA	Pericyte	-1.15336	5.24203e-05	4.2805	GPI-anchored protein	1			-	4
NTNG2	Pericyte	-1.61626	0.0118277	1.9271	GPI-anchored protein	1
OMG	Pericyte	-1.74578	3.4009e-06	5.46841	GPI-anchored protein	1
PLET1	Pericyte	-2.22185	5.11902e-05	4.29081	GPI-anchored protein	1	7	5.10949
BGN	Pericyte	1.61541	0.00935869	2.02879	Proteoglycan protein	1
CSPG4	Pericyte	1.05465	0.0410555	1.38663	Proteoglycan protein	1			+	3
DCN	Pericyte	-2.27399	0.0216559	1.66442	Proteoglycan protein	1
SDC2	Pericyte	3.03964	0.00793446	2.10048	Proteoglycan protein	1	4	2.91971	-	1
CHID1	Pericyte	1.25747	0.0416264	1.38063	Miscellaneous	1	1	0.729927	+	1
CRYBG3	Pericyte	1.18548	0.018011	1.74446	Carbohydrate Binding Module	1			+	1
PPP1R3D	Pericyte	-1.14142	0.00422353	2.37432	Carbohydrate Binding Module	1	2	1.45985	-	1
ATRN	Pericyte	2.69323	0.00114158	2.9425	Lectin	1
CD248	Pericyte	1.74926	2.09541e-05	4.67873	Lectin	1			+	6
CLEC11A	Pericyte	1.36233	0.0152512	1.8167	Lectin	1
CLEC16A	Pericyte	1.33659	2.32009e-05	4.6345	Lectin	1			-	4
COLEC11	Pericyte	1.27058	0.0246659	1.6079	Lectin	1
FBXO17	Pericyte	1.05189	0.00195185	2.70955	Lectin	1
LGALS2	Pericyte	1.03262	1.75195e-05	4.75648	Lectin	1
LGALS3	Pericyte	-1.55904	0.0351739	1.45378	Lectin	1
MASP2	Pericyte	-1.98823	7.50148e-06	5.12485	Lectin	1
PKD1L3	Pericyte	-2.62954	2.02773e-05	4.69299	Lectin	1	10	7.29927
TMED8	Pericyte	-3.57888	0.00338241	2.47077	Lectin
						137	137	100	0	137

## Sheet: VSMC
Gene	CellType	logFC	adj.P.Val	log10 adj P.val	Category			Percentage Distribution
OSTC	Smooth Muscle	1.25073	0.0453088	1.34382	OST	1
RPN2	Smooth Muscle	1.23162	0.0345864	1.46109	OST	1
SELENOT	Smooth Muscle	1.06635	0.00202241	2.69413	OST	1
STT3A	Smooth Muscle	1.225	0.0163484	1.78652	OST	1
STT3B	Smooth Muscle	1.66139	0.00112944	2.94714	OST	1
CANX	Smooth Muscle	2.0699	0.00888136	2.05152	N-glycan processing and branching	1
EDEM1	Smooth Muscle	2.5887	6.0693e-05	4.21686	N-glycan processing and branching	1
EDEM3	Smooth Muscle	1.50447	0.00323162	2.49058	N-glycan processing and branching	1			+	18
FUT8	Smooth Muscle	1.98162	0.00448378	2.34836	N-glycan processing and branching	1
IGF2R	Smooth Muscle	1.29617	0.00615731	2.21061	N-glycan processing and branching	1			-	1
LMAN1	Smooth Muscle	1.11042	0.0403909	1.39372	N-glycan processing and branching	1
MAN1A2	Smooth Muscle	1.42368	0.000918638	3.03686	N-glycan processing and branching	1
MAN2A1	Smooth Muscle	1.68101	0.000520192	3.28384	N-glycan processing and branching	1
MANEA	Smooth Muscle	1.76481	0.0187462	1.72709	N-glycan processing and branching	1
MGAT4A	Smooth Muscle	1.4597	0.00670738	2.17345	N-glycan processing and branching	1
MGAT5	Smooth Muscle	2.2072	0.00860052	2.06548	N-glycan processing and branching	1
MLEC	Smooth Muscle	1.58561	0.000480845	3.31799	N-glycan processing and branching	1
MOGS	Smooth Muscle	-2.34912	8.14548e-05	4.08908	N-glycan processing and branching	1
PRKCSH	Smooth Muscle	1.35065	0.0147378	1.83157	N-glycan processing and branching	1	19	11.7284
B3GAT2	Smooth Muscle	-3.79122	0.000357626	3.44657	Complex capping of N-glycans / O-glycans / GSLs	1
B3GNT2	Smooth Muscle	1.14515	0.00140595	2.85203	Complex capping of N-glycans / O-glycans / GSLs	1
B4GALT1	Smooth Muscle	1.78154	0.0435273	1.36124	Complex capping of N-glycans / O-glycans / GSLs	1			+	8
B4GALT2	Smooth Muscle	1.51649	0.00963205	2.01628	Complex capping of N-glycans / O-glycans / GSLs	1
B4GALT5	Smooth Muscle	2.43771	0.000358386	3.44565	Complex capping of N-glycans / O-glycans / GSLs	1			-	1
CHST8	Smooth Muscle	2.76946	0.0128718	1.89036	Complex capping of N-glycans / O-glycans / GSLs	1
FUT11	Smooth Muscle	1.77714	0.0306287	1.51387	Complex capping of N-glycans / O-glycans / GSLs	1
ST3GAL4	Smooth Muscle	1.40366	0.00732946	2.13493	Complex capping of N-glycans / O-glycans / GSLs	1
ST6GAL1	Smooth Muscle	2.37986	0.00754156	2.12254	Complex capping of N-glycans / O-glycans / GSLs	1	9	5.55556
DPM2	Smooth Muscle	-1.80445	0.000845094	3.07309	Biosynthesis of GPI-anchored proteins	1
PGAP1	Smooth Muscle	3.06312	0.00201299	2.69616	Biosynthesis of GPI-anchored proteins	1			+	3
PIGH	Smooth Muscle	-1.07496	0.00011858	3.92599	Biosynthesis of GPI-anchored proteins	1
PIGK	Smooth Muscle	1.55343	0.0128787	1.89013	Biosynthesis of GPI-anchored proteins	1			-	3
TMED10	Smooth Muscle	1.02243	0.00207156	2.6837	Biosynthesis of GPI-anchored proteins	1
TMED9	Smooth Muscle	-1.16475	0.00416485	2.3804	Biosynthesis of GPI-anchored proteins	1	6	3.7037
GALNT1	Smooth Muscle	24.5187	0.000270615	3.56765	Biosynthesis of mucin-type O-glycans	1
GALNT10	Smooth Muscle	2.36664	0.0210252	1.67726	Biosynthesis of mucin-type O-glycans	1
GALNT11	Smooth Muscle	2.16302	0.00102277	2.99022	Biosynthesis of mucin-type O-glycans	1
GALNT18	Smooth Muscle	2.13866	0.0253268	1.59642	Biosynthesis of mucin-type O-glycans	1
GALNT2	Smooth Muscle	2.05235	0.00312209	2.50555	Biosynthesis of mucin-type O-glycans	1
GALNT7	Smooth Muscle	1.89423	0.000140655	3.85184	Biosynthesis of mucin-type O-glycans	1
GCNT4	Smooth Muscle	1.82108	0.0339063	1.46972	Biosynthesis of mucin-type O-glycans	1
ST3GAL1	Smooth Muscle	1.81766	0.00536749	2.27023	Biosynthesis of mucin-type O-glycans	1			+	18
ST6GALNAC4	Smooth Muscle	1.67859	0.0138733	1.85782	Biosynthesis of mucin-type O-glycans	1
B3GLCT	Smooth Muscle	1.46021	0.00211832	2.67401	Biosynthesis of O-fucose / O-glucose/collagen-O-galactose / O-GlcNAc / O-mannose	1
DAG1	Smooth Muscle	1.44967	0.00322092	2.49202	Biosynthesis of O-fucose / O-glucose/collagen-O-galactose / O-GlcNAc / O-mannose	1			-	3
EOGT	Smooth Muscle	1.36997	0.00567194	2.24627	Biosynthesis of O-fucose / O-glucose/collagen-O-galactose / O-GlcNAc / O-mannose	1
LARGE1	Smooth Muscle	1.3239	0.00410406	2.38679	Biosynthesis of O-fucose / O-glucose/collagen-O-galactose / O-GlcNAc / O-mannose	1
OGT	Smooth Muscle	1.25543	0.000480845	3.31799	Biosynthesis of O-fucose / O-glucose/collagen-O-galactose / O-GlcNAc / O-mannose	1
POMGNT2	Smooth Muscle	1.25372	0.00542992	2.26521	Biosynthesis of O-fucose / O-glucose/collagen-O-galactose / O-GlcNAc / O-mannose	1
POMK	Smooth Muscle	1.15284	0.00185357	2.73199	Biosynthesis of O-fucose / O-glucose/collagen-O-galactose / O-GlcNAc / O-mannose	1
RFNG	Smooth Muscle	1.08177	0.00803392	2.09507	Biosynthesis of O-fucose / O-glucose/collagen-O-galactose / O-GlcNAc / O-mannose	1
RXYLT1	Smooth Muscle	1.01073	0.00432891	2.36362	Biosynthesis of O-fucose / O-glucose/collagen-O-galactose / O-GlcNAc / O-mannose	1
TMTC2	Smooth Muscle	-1.06101	0.0478762	1.31988	Biosynthesis of O-fucose / O-glucose/collagen-O-galactose / O-GlcNAc / O-mannose	1
TMTC3	Smooth Muscle	-1.25872	0.0447632	1.34908	Biosynthesis of O-fucose / O-glucose/collagen-O-galactose / O-GlcNAc / O-mannose	1
XXYLT1	Smooth Muscle	-1.8386	0.0343714	1.4638	Biosynthesis of O-fucose / O-glucose/collagen-O-galactose / O-GlcNAc / O-mannose	1	21	12.963
DPY19L1	Smooth Muscle	1.60315	0.0261749	1.58212	Biosynthesis of C-mannose	1
DPY19L3	Smooth Muscle	1.46052	0.00774471	2.11099	Biosynthesis of C-mannose	1
DPY19L4	Smooth Muscle	1.25113	0.0392232	1.40646	Biosynthesis of C-mannose	1	3	1.85185	+	3
CHSY1	Smooth Muscle	2.70934	0.00143533	2.84305	Biosynthesis of GAGs	1
CHSY3	Smooth Muscle	2.59257	0.00746911	2.12673	Biosynthesis of GAGs	1
EXT2	Smooth Muscle	1.72369	0.00422596	2.37407	Biosynthesis of GAGs	1
FAM20B	Smooth Muscle	1.2694	0.00389902	2.40904	Biosynthesis of GAGs	1			+	12
XYLT1	Smooth Muscle	1.3157	0.00144473	2.84021	Biosynthesis of GAGs	1
XYLT2	Smooth Muscle	1.19497	0.0193102	1.71421	Biosynthesis of GAGs	1
HS2ST1	Smooth Muscle	2.07084	4.21045e-05	4.37567	Biosynthesis of Heparan sulfate (HS)	1
HS6ST3	Smooth Muscle	1.9557	0.0361085	1.44239	Biosynthesis of Heparan sulfate (HS)	1
NDST1	Smooth Muscle	1.69757	0.000450998	3.34583	Biosynthesis of Heparan sulfate (HS)	1
CHST11	Smooth Muscle	1.56055	0.0486378	1.31303	Biosynthesis of Chondroitin sulfate (CS) and dermatan sulfate (DS)	1
CHST15	Smooth Muscle	2.6631	0.0372892	1.42842	Biosynthesis of Chondroitin sulfate (CS) and dermatan sulfate (DS)	1
CHST3	Smooth Muscle	2.2233	0.000525349	3.27955	Biosynthesis of Chondroitin sulfate (CS) and dermatan sulfate (DS)	1	12	7.40741
ACER2	Smooth Muscle	2.44884	0.00898138	2.04666	Biosynthesis of core glycosphingolipids (GSLs)	1
ACER3	Smooth Muscle	1.98298	0.000520805	3.28332	Biosynthesis of core glycosphingolipids (GSLs)	1
CERK	Smooth Muscle	1.9425	0.00121347	2.91597	Biosynthesis of core glycosphingolipids (GSLs)	1			+	16
CERS6	Smooth Muscle	1.81023	0.0181349	1.74149	Biosynthesis of core glycosphingolipids (GSLs)	1
ELOVL5	Smooth Muscle	1.58707	0.000624176	3.20469	Biosynthesis of core glycosphingolipids (GSLs)	1			-	4
ELOVL6	Smooth Muscle	1.52523	0.0044111	2.35545	Biosynthesis of core glycosphingolipids (GSLs)	1
GALC	Smooth Muscle	1.45239	0.0333431	1.47699	Biosynthesis of core glycosphingolipids (GSLs)	1
HACD2	Smooth Muscle	1.4354	0.0279823	1.55312	Biosynthesis of core glycosphingolipids (GSLs)	1
HSD17B12	Smooth Muscle	1.41872	0.00710571	2.14839	Biosynthesis of core glycosphingolipids (GSLs)	1
KDSR	Smooth Muscle	1.35661	0.000174776	3.75752	Biosynthesis of core glycosphingolipids (GSLs)	1
ORMDL1	Smooth Muscle	1.32641	7.46042e-07	6.12724	Biosynthesis of core glycosphingolipids (GSLs)	1
PLEKHA8	Smooth Muscle	1.27344	0.0379449	1.42085	Biosynthesis of core glycosphingolipids (GSLs)	1
SGMS1	Smooth Muscle	1.19845	0.00208695	2.68049	Biosynthesis of core glycosphingolipids (GSLs)	1
SGMS2	Smooth Muscle	1.13259	0.00449731	2.34705	Biosynthesis of core glycosphingolipids (GSLs)	1
SPHK2	Smooth Muscle	1.05424	0.00151043	2.8209	Biosynthesis of core glycosphingolipids (GSLs)	1
SPTLC1	Smooth Muscle	1.02207	0.000828608	3.08165	Biosynthesis of core glycosphingolipids (GSLs)	1
SPTLC2	Smooth Muscle	-1.36565	0.00285953	2.54371	Biosynthesis of core glycosphingolipids (GSLs)	1
UGCG	Smooth Muscle	-1.57478	0.00242453	2.61537	Biosynthesis of core glycosphingolipids (GSLs)	1
B3GALNT1	Smooth Muscle	-1.73124	8.19012e-05	4.08671	Biosynthesis of globosides (Gbs)	1
GLA	Smooth Muscle	-1.78414	0.000634068	3.19786	Biosynthesis of globosides (Gbs)	1	20	12.3457
AMDHD2	Smooth Muscle	3.46965	0.00154348	2.8115	Biosynthesis of sugar nucleotides	1
CMAS	Smooth Muscle	2.67028	0.0305717	1.51468	Biosynthesis of sugar nucleotides	1
GALK2	Smooth Muscle	2.36191	0.000267654	3.57243	Biosynthesis of sugar nucleotides	1
GFPT1	Smooth Muscle	2.03414	0.0189554	1.72227	Biosynthesis of sugar nucleotides	1
GMDS	Smooth Muscle	1.70759	0.0317973	1.49761	Biosynthesis of sugar nucleotides	1			+	15
GNPDA1	Smooth Muscle	1.61411	3.44575e-05	4.46272	Biosynthesis of sugar nucleotides	1
GNPNAT1	Smooth Muscle	1.51031	0.019412	1.71193	Biosynthesis of sugar nucleotides	1
HK1	Smooth Muscle	1.50526	0.000346461	3.46035	Biosynthesis of sugar nucleotides	1			-	3
NT5M	Smooth Muscle	1.45776	0.0165179	1.78205	Biosynthesis of sugar nucleotides	1
PFKFB2	Smooth Muscle	1.44863	0.0162837	1.78825	Biosynthesis of sugar nucleotides	1
PFKFB3	Smooth Muscle	1.38792	0.00431009	2.36551	Biosynthesis of sugar nucleotides	1
PFKM	Smooth Muscle	1.3812	0.013033	1.88496	Biosynthesis of sugar nucleotides	1
PGM2	Smooth Muscle	1.31808	0.00746128	2.12719	Biosynthesis of sugar nucleotides	1
PGM3	Smooth Muscle	1.11177	0.00477194	2.32131	Biosynthesis of sugar nucleotides	1
PGM5	Smooth Muscle	1.03156	0.0132342	1.8783	Biosynthesis of sugar nucleotides	1
PMM1	Smooth Muscle	-1.59544	0.0125532	1.90125	Biosynthesis of sugar nucleotides	1
PMM2	Smooth Muscle	-2.05534	0.0087569	2.05765	Biosynthesis of sugar nucleotides	1
UXS1	Smooth Muscle	-3.09336	0.0321413	1.49294	Biosynthesis of sugar nucleotides	1	18	11.1111
CANT1	Smooth Muscle	1.71003	0.0362759	1.44038	Transporter	1
IMPAD1	Smooth Muscle	2.5956	0.000448699	3.34804	Transporter	1			+	7
SLC26A2	Smooth Muscle	1.28234	0.00792415	2.10105	Transporter	1
SLC2A3	Smooth Muscle	2.99089	4.94233e-06	5.30607	Transporter	1			-	1
SLC35B1	Smooth Muscle	-1.45634	5.11484e-05	4.29117	Transporter	1
SLC35D2	Smooth Muscle	1.0449	0.00677427	2.16914	Transporter	1
SLC35E4	Smooth Muscle	1.32194	0.00844649	2.07332	Transporter	1
SLC35F5	Smooth Muscle	1.50843	0.00110391	2.95707	Transporter	1	8	4.93827
ATP6AP2	Smooth Muscle	1.37212	0.000958292	3.0185	Golgi_homeostasis	1
ATP6V1E1	Smooth Muscle	1.1462	0.000371804	3.42969	Golgi_homeostasis	1			+	8
COG3	Smooth Muscle	1.31381	0.00428342	2.36821	Golgi_homeostasis	1
COG5	Smooth Muscle	1.29777	0.0309761	1.50897	Golgi_homeostasis	1
COG6	Smooth Muscle	1.19107	0.034639	1.46043	Golgi_homeostasis	1
GLTP	Smooth Muscle	1.52257	0.000428254	3.3683	Golgi_homeostasis	1
GOLPH3	Smooth Muscle	1.41986	0.0161296	1.79238	Golgi_homeostasis	1
SPPL3	Smooth Muscle	1.36513	0.00396601	2.40165	Golgi_homeostasis	1	8	4.93827
GYG1	Smooth Muscle	1.02192	0.0337199	1.47211	Glycogen	1
GYS1	Smooth Muscle	1.12111	0.00262567	2.58076	Glycogen	1
PYGB	Smooth Muscle	1.94552	0.0372126	1.42931	Glycogen	1			+	4
PYGM	Smooth Muscle	1.68796	0.0438717	1.35782	Glycogen	1	4	2.46914
CD44	Smooth Muscle	1.57594	0.0463547	1.33391	Biosynthesis and Catabolism of Hyaluronan	1
HABP4	Smooth Muscle	1.20713	0.00356084	2.44845	Biosynthesis and Catabolism of Hyaluronan	1	2	1.23457	+	2
ARSB	Smooth Muscle	1.50333	0.00544656	2.26388	Sulfate Related	1
ARSJ	Smooth Muscle	1.28652	0.00510498	2.29201	Sulfate Related	1
GALNS	Smooth Muscle	1.25789	0.00109642	2.96002	Sulfate Related	1			+	4
PAPSS1	Smooth Muscle	1.17198	0.0108234	1.96564	Sulfate Related	1	4	2.46914
MANBA	Smooth Muscle	1.42949	0.00645348	2.19021	Lysosomal degradation of N-glycans	1	1	0.617284	+	1
CDH13	Smooth Muscle	5.03996	0.00191079	2.71879	GPI-anchored protein	1
GLIPR1L1	Smooth Muscle	4.12728	0.00277918	2.55608	GPI-anchored protein	1
GPC1	Smooth Muscle	3.8621	0.0351525	1.45404	GPI-anchored protein	1			+	6
OMG	Smooth Muscle	3.20764	2.17778e-06	5.66199	GPI-anchored protein	1
PLET1	Smooth Muscle	1.947	7.7163e-05	4.11259	GPI-anchored protein	1
RTN4RL1	Smooth Muscle	1.84149	0.0492312	1.30776	GPI-anchored protein	1	6	3.7037
BGN	Smooth Muscle	1.60798	0.0284127	1.54649	Proteoglycan protein	1
CSPG4	Smooth Muscle	-1.18322	0.000474525	3.32374	Proteoglycan protein	1			+	1
SDC3	Smooth Muscle	-2.20692	0.0020033	2.69825	Proteoglycan protein	1
SDC4	Smooth Muscle	-2.32683	0.0309965	1.50869	Proteoglycan protein	1	4	2.46914	-	3
GTDC1	Smooth Muscle	1.51719	0.006177	2.20922	Miscellaneous	1
CHID1	Smooth Muscle	1.00591	0.0264793	1.57709	Miscellaneous	1			+	2
LYG1	Smooth Muscle	-1.34071	0.00826313	2.08286	Miscellaneous	1
LYG2	Smooth Muscle	-3.56765	0.00331152	2.47997	Miscellaneous	1	4	2.46914	-	2
EPM2A	Smooth Muscle	1.01468	0.0277077	1.5574	Carbohydrate Binding Module	1			+	2
GPCPD1	Smooth Muscle	1.78101	0.0057621	2.23942	Carbohydrate Binding Module	1
PPP1R3E	Smooth Muscle	-1.1597	0.00388257	2.41088	Carbohydrate Binding Module	1	3	1.85185	-	1
CD93	Smooth Muscle	24.6157	0.0406987	1.39042	Lectin	1
CLEC11A	Smooth Muscle	3.86928	0.00623876	2.2049	Lectin	1			+	7
CLEC16A	Smooth Muscle	2.3188	0.000866314	3.06232	Lectin	1
DGCR2	Smooth Muscle	1.33278	0.015271	1.81613	Lectin	1			-	3
KLRD1	Smooth Muscle	1.17055	0.0225196	1.64744	Lectin	1
KLRG1	Smooth Muscle	1.11947	0.00286057	2.54355	Lectin	1
MASP2	Smooth Muscle	1.03933	8.06616e-05	4.09333	Lectin	1
PECAM1	Smooth Muscle	-1.1133	0.00579836	2.2367	Lectin	1
PKD2	Smooth Muscle	-2.18556	0.0337199	1.47211	Lectin	1
TMED3	Smooth Muscle	-4.12347	0.0161077	1.79297	Lectin	1	10	6.17284
						162	162	100	0	162

## Sheet: PathwaySummary
Pathways	Cardiomyocyte	+	-	Endothelium	+	-	Fibroblast	+	-	Immune	+	-	Macrophage	+	-	Pericyte	+	-	VSMC	+	-
N-glycan Biosynthesis	19	14	5	25	24	1	23	6	17	17	16	1	10	7	3	15	13	2	19	18	1
Complex capping of N-glycans / O-glycans / GSLs	4	3	1	12	12		5	4	1	7	6	1	2	2		8	6	2	9	8	1
Biosynthesis of GPI-anchored proteins	5	2	3	11	9	2	8		8	4	4		2	1	1	6	4	2	6	3	3
Biosynthesis of O-glycans	12	10	2	26	24	2	9	4	5	13	13		1	1		16	15	1	21	18	3
Biosynthesis of C-mannose	1	1		2	2					2		2				4	4		3	3
Biosynthesis of GAGs	15	13	2	17	14	3	11	6	5	11	10	1	3	3		11	6	5	14	14
Biosynthesis of core glycosphingolipids	14	10	4	18	16	2	22	6	16	12	8	4	6	4	2	17	15	2	20	16	4
Biosynthesis of sugar nucleotides	13	9	4	15	13	2	15	5	10	8	7	1	1		1	16	12	4	18	15	3
Transporter	8	4	4	10	10		11	3	8	7	6	1	4	2	2	7	5	2	8	7	1
Golgi homeostasis	4	4		5	5		3	1	2	3	3		2	2		6	6		8	8
Glycogen	1	1		2	2					1		1				2	2		4	4
Sulfate Related	2	1	1	3	3		2		2	4	3	1				5	3	2	4	4
Lysosomal degradation of glycans				1	1		2		2				1		1				1	1
GPI-anchored protein	13	7	6	10	4	6	15	4	11	17	7	10	4	2	2	7	3	4	6	6
Proteoglycan protein	6	5	1	3	3		2	2					1	1		4	3	1	4	1	3
Miscellaneous	6	2	4	4	3	1	4		4	1	1		3		3	1	1		4	2	2
Carbohydrate Binding Module	4	1	3	3	3		5	2	3	2	1	1				2	1	1	3	2	1
Lectin	10	2	8	19	16	3	12	2	10	8	6	2	3	3		10	6	4	10	7	3
	137	89	48	186	164	22	149	45	104	117	91	26	43	28	15	137	105	32	162	137	25
	83	62	21	126	114	12	93	31	62	74	64	10	25	18	7	93	75	18	110	95	15
	0.228916			0.198413			0.247312			0.22973			0.4			0.16129			0.172727
	0.196262
	#NAME?
