# Supplementary material for: Integrated Multiomics Reveals Alterations in Paucimannose and Complex Type N-Glycans in Cardiac Tissue of Patients with COVID-19
Source: Mol Cell Proteomics. 2025 Feb 22;24(4):100929. doi: 10.1016/j.mcpro.2025.100929 (PMC12131855; doi:10.1016/j.mcpro.2025.100929)
Supplement: Supplemental_Table_S2 [file mmc4.xlsx]

## Sheet: Overview
Supplemental Table S2. Gene expression data for glycogenes extracted from published RNA-seq dataset from Delorey et al., Nature 595 (2021) 107–113. https://doi.org/10.1038/s41586-021-03570-8. On each tab, data for each cell type is provided and the genes are categorized based on their role in the glycosylation pathway.

## Sheet: Cardiomyocytes
Gene	CellType	logFC	adj.P.Val	log10 adj P.value	Category			Percentage Distribution
ALG8	cardiomyocyte	-3.56719	0.00530368	2.27542	LLO Biosynthesis	1
DPM2	cardiomyocyte	-2.40608	0.00405826	2.39166	LLO Biosynthesis	1
ALG3	cardiomyocyte	-2.07193	0.00123718	2.90757	LLO Biosynthesis	1
FDPS	cardiomyocyte	-1.92328	0.000672193	3.17251	LLO Biosynthesis	1
MPDU1	cardiomyocyte	-1.87698	0.000445106	3.35154	LLO Biosynthesis	1
DPAGT1	cardiomyocyte	-1.76161	0.00485642	2.31368	LLO Biosynthesis	1
ALG12	cardiomyocyte	-1.6722	4.44594e-05	4.35204	LLO Biosynthesis	1
DPM3	cardiomyocyte	-1.6628	5.51027e-06	5.25883	LLO Biosynthesis	1
DAD1	cardiomyocyte	-1.53479	0.0426848	1.36973	OST	1	21	8.50202
DDOST	cardiomyocyte	-1.41962	0.00493097	2.30707	OST	1			+	4
TMEM258	cardiomyocyte	-1.31488	0.0384603	1.41499	OST	1
MGAT4D	cardiomyocyte	-1.24845	0.000247072	3.60718	N-glycan processing and branching	1
MANEAL	cardiomyocyte	-1.24821	0.00685117	2.16424	N-glycan processing and branching	1			-	17
MAN2A1	cardiomyocyte	-1.19842	0.00169803	2.77006	N-glycan processing and branching	1
GNPTAB	cardiomyocyte	-1.08669	7.39568e-06	5.13102	N-glycan processing and branching	1
MAN2A2	cardiomyocyte	-1.01304	0.000749248	3.12537	N-glycan processing and branching	1
GNPTG	cardiomyocyte	-1.00754	7.90894e-05	4.10188	N-glycan processing and branching	1
M6PR	cardiomyocyte	1.21221	1.05224e-05	4.97789	N-glycan processing and branching	1
MANEA	cardiomyocyte	1.2514	0.00522358	2.28203	N-glycan processing and branching	1
NAGPA	cardiomyocyte	2.04873	0.000192534	3.71549	N-glycan processing and branching	1
MOGS	cardiomyocyte	2.73577	2.09347e-06	5.67913	N-glycan processing and branching	1
B4GALNT4	cardiomyocyte	3.19359	0.00103238	2.98616	Complex capping of N-glycans / O-glycans / GSLs	1
B3GNT3	cardiomyocyte	3.05711	0.000439661	3.35688	Complex capping of N-glycans / O-glycans / GSLs	1
GAL3ST2	cardiomyocyte	2.5628	0.00205791	2.68657	Complex capping of N-glycans / O-glycans / GSLs	1
CHST8	cardiomyocyte	2.35598	0.000598579	3.22288	Complex capping of N-glycans / O-glycans / GSLs	1
ST8SIA2	cardiomyocyte	1.7491	0.0011018	2.9579	Complex capping of N-glycans / O-glycans / GSLs	1
ST8SIA4	cardiomyocyte	1.70633	0.0115023	1.93921	Complex capping of N-glycans / O-glycans / GSLs	1
B3GALT5	cardiomyocyte	1.55028	0.03547	1.45014	Complex capping of N-glycans / O-glycans / GSLs	1			+	11
FUT9	cardiomyocyte	1.41756	0.0173554	1.76057	Complex capping of N-glycans / O-glycans / GSLs	1	13	5.26316
B4GALT2	cardiomyocyte	1.22019	0.00322795	2.49107	Complex capping of N-glycans / O-glycans / GSLs	1			-	2
ST3GAL6	cardiomyocyte	1.1998	0.00342035	2.46593	Complex capping of N-glycans / O-glycans / GSLs	1
B4GALT5	cardiomyocyte	1.08209	0.000852096	3.06951	Complex capping of N-glycans / O-glycans / GSLs	1
B3GALNT2	cardiomyocyte	-1.04566	7.522e-05	4.12367	Complex capping of N-glycans / O-glycans / GSLs	1
B3GAT2	cardiomyocyte	-2.26113	0.00016124	3.79253	Complex capping of N-glycans / O-glycans / GSLs	1
GDPD5	cardiomyocyte	1.38586	0.0494455	1.30587	Biosynthesis of GPI-anchored proteins	1
B3GALT4	cardiomyocyte	-1.03503	0.0480955	1.3179	Biosynthesis of GPI-anchored proteins	1
PIGW	cardiomyocyte	-1.04936	0.0100924	1.99601	Biosynthesis of GPI-anchored proteins	1
PIGB	cardiomyocyte	-1.0978	0.0029882	2.52459	Biosynthesis of GPI-anchored proteins	1			+	1
PIGO	cardiomyocyte	-1.16379	0.0355339	1.44936	Biosynthesis of GPI-anchored proteins	1
MPPE1	cardiomyocyte	-1.19601	0.000178854	3.7475	Biosynthesis of GPI-anchored proteins	1	12	4.8583	-	11
TMEM8A	cardiomyocyte	-1.23022	0.000795896	3.09914	Biosynthesis of GPI-anchored proteins	1
GPLD1	cardiomyocyte	-1.29263	0.00173883	2.75974	Biosynthesis of GPI-anchored proteins	1
GPAA1	cardiomyocyte	-1.62352	0.0101774	1.99236	Biosynthesis of GPI-anchored proteins	1
PGAP3	cardiomyocyte	-1.76772	7.85879e-05	4.10464	Biosynthesis of GPI-anchored proteins	1
PIGZ	cardiomyocyte	-1.81287	0.000133587	3.87424	Biosynthesis of GPI-anchored proteins	1
TMED9	cardiomyocyte	-2.21481	0.000645691	3.18998	Biosynthesis of GPI-anchored proteins	1
GALNT5	cardiomyocyte	2.64502	0.00814725	2.08899	Biosynthesis of mucin-type O-glycans	1
GALNT14	cardiomyocyte	2.38784	0.000571959	3.24264	Biosynthesis of mucin-type O-glycans	1
GALNT13	cardiomyocyte	2.3325	4.40591e-05	4.35596	Biosynthesis of mucin-type O-glycans	1
GALNTL5	cardiomyocyte	2.14073	0.00361139	2.44233	Biosynthesis of mucin-type O-glycans	1
GCNT1	cardiomyocyte	2.10603	0.00116976	2.9319	Biosynthesis of mucin-type O-glycans	1
GALNT6	cardiomyocyte	2.08356	0.00193476	2.71337	Biosynthesis of mucin-type O-glycans	1
GALNT9	cardiomyocyte	1.83563	0.0488418	1.31121	Biosynthesis of mucin-type O-glycans	1	15	6.07287	+	13
ST6GALNAC3	cardiomyocyte	1.76855	0.000715967	3.14511	Biosynthesis of mucin-type O-glycans	1
ST8SIA6	cardiomyocyte	1.22408	0.0317593	1.49813	Biosynthesis of mucin-type O-glycans	1			-	2
GALNT7	cardiomyocyte	1.03401	0.00335746	2.47399	Biosynthesis of mucin-type O-glycans	1
MFNG	cardiomyocyte	2.58819	0.00313951	2.50314	Biosynthesis of O-fucose / O-glucose/collagen-O-galactose / O-GlcNAc / O-mannose	1
PLOD2	cardiomyocyte	1.65456	6.86593e-06	5.1633	Biosynthesis of O-fucose / O-glucose/collagen-O-galactose / O-GlcNAc / O-mannose	1
EOGT	cardiomyocyte	1.01148	0.0163775	1.78575	Biosynthesis of O-fucose / O-glucose/collagen-O-galactose / O-GlcNAc / O-mannose	1
RFNG	cardiomyocyte	-1.71734	0.00104574	2.98057	Biosynthesis of O-fucose / O-glucose/collagen-O-galactose / O-GlcNAc / O-mannose	1
POMT1	cardiomyocyte	-1.94842	1.40649e-05	4.85186	Biosynthesis of O-fucose / O-glucose/collagen-O-galactose / O-GlcNAc / O-mannose	1
DPY19L3	cardiomyocyte	1.1641	0.00327522	2.48476	Biosynthesis of C-mannose	1	1	0.404858	+	1
DSEL	cardiomyocyte	2.18187	0.00232767	2.63308	Biosynthesis of GAGs	1
CHSY3	cardiomyocyte	1.65866	0.00144502	2.84013	Biosynthesis of GAGs	1
XYLT1	cardiomyocyte	1.45833	0.00658655	2.18134	Biosynthesis of GAGs	1
EXTL3	cardiomyocyte	1.11891	0.00583149	2.23422	Biosynthesis of GAGs	1
B3GAT3	cardiomyocyte	-1.62794	0.000238855	3.62186	Biosynthesis of GAGs	1	10	4.04858	+	9
HS3ST2	cardiomyocyte	2.76688	0.00357506	2.44672	Biosynthesis of Heparan sulfate (HS)	1
SULF1	cardiomyocyte	1.91943	0.000677537	3.16907	Biosynthesis of Heparan sulfate (HS)	1
CHST15	cardiomyocyte	2.41185	0.00130746	2.88357	Biosynthesis of Chondroitin sulfate (CS) and dermatan sulfate (DS)	1			-	1
CHST13	cardiomyocyte	2.07684	0.0176259	1.75385	Biosynthesis of Chondroitin sulfate (CS) and dermatan sulfate (DS)	1
CHST1	cardiomyocyte	1.69732	0.0394203	1.40428	Biosynthesis of Keratan sulfate (KS)	1
SMPD3	cardiomyocyte	2.25761	0.00351034	2.45465	Biosynthesis of core glycosphingolipids (GSLs)	1
ACER1	cardiomyocyte	2.17498	0.00105914	2.97505	Biosynthesis of core glycosphingolipids (GSLs)	1
ASAH2	cardiomyocyte	1.85617	0.00150917	2.82126	Biosynthesis of core glycosphingolipids (GSLs)	1
ELOVL4	cardiomyocyte	1.72025	0.0459015	1.33817	Biosynthesis of core glycosphingolipids (GSLs)	1
ELOVL5	cardiomyocyte	1.7086	0.0001173	3.9307	Biosynthesis of core glycosphingolipids (GSLs)	1
CERS3	cardiomyocyte	1.5907	0.000913786	3.03916	Biosynthesis of core glycosphingolipids (GSLs)	1			+	8
UGT8	cardiomyocyte	1.58769	0.0266453	1.57438	Biosynthesis of core glycosphingolipids (GSLs)	1	20	8.09717
SGMS2	cardiomyocyte	1.24512	0.00184852	2.73318	Biosynthesis of core glycosphingolipids (GSLs)	1
GBA	cardiomyocyte	-1.04457	0.0279919	1.55297	Biosynthesis of core glycosphingolipids (GSLs)	1			-	12
HACD1	cardiomyocyte	-1.12848	0.000291339	3.5356	Biosynthesis of core glycosphingolipids (GSLs)	1
SGPL1	cardiomyocyte	-1.15971	0.000412477	3.3846	Biosynthesis of core glycosphingolipids (GSLs)	1
GBA2	cardiomyocyte	-1.16221	0.000415479	3.38145	Biosynthesis of core glycosphingolipids (GSLs)	1
SMPD1	cardiomyocyte	-1.19314	0.0255088	1.59331	Biosynthesis of core glycosphingolipids (GSLs)	1
HACD4	cardiomyocyte	-1.53353	0.0194982	1.71001	Biosynthesis of core glycosphingolipids (GSLs)	1
TECR	cardiomyocyte	-1.54751	6.99914e-05	4.15496	Biosynthesis of core glycosphingolipids (GSLs)	1
SPHK2	cardiomyocyte	-1.78535	7.84321e-05	4.10551	Biosynthesis of core glycosphingolipids (GSLs)	1
CPTP	cardiomyocyte	-1.85416	0.00368246	2.43386	Biosynthesis of core glycosphingolipids (GSLs)	1
ORMDL1	cardiomyocyte	-2.05001	4.99542e-05	4.30143	Biosynthesis of core glycosphingolipids (GSLs)	1
GLA	cardiomyocyte	-1.73489	0.00310227	2.50832	Biosynthesis of globosides (Gbs)	1
B3GALNT1	cardiomyocyte	-2.1828	6.39393e-05	4.19423	Biosynthesis of globosides (Gbs)	1
HK3	cardiomyocyte	2.88319	0.00207439	2.68311	Biosynthesis of sugar nucleotides	1
G6PC	cardiomyocyte	2.64229	0.015463	1.81071	Biosynthesis of sugar nucleotides	1
PMM1	cardiomyocyte	-1.08848	0.0104112	1.9825	Biosynthesis of sugar nucleotides	1			+	2
TSTA3	cardiomyocyte	-1.49637	0.00880155	2.05544	Biosynthesis of sugar nucleotides	1
MPI	cardiomyocyte	-1.70438	0.00112684	2.94814	Biosynthesis of sugar nucleotides	1	11	4.45344
PFKM	cardiomyocyte	-1.7441	9.67935e-05	4.01415	Biosynthesis of sugar nucleotides	1
AMDHD2	cardiomyocyte	-1.77695	0.00367597	2.43463	Biosynthesis of sugar nucleotides	1			-	9
GALE	cardiomyocyte	-1.85125	0.00278853	2.55462	Biosynthesis of sugar nucleotides	1
GNPDA1	cardiomyocyte	-1.97968	6.30603e-05	4.20024	Biosynthesis of sugar nucleotides	1
GMPPB	cardiomyocyte	-1.99188	0.00563868	2.24882	Biosynthesis of sugar nucleotides	1
ALDOB	cardiomyocyte	-2.07478	0.0112736	1.94794	Biosynthesis of sugar nucleotides	1
SLC33A1	cardiomyocyte	3.27022	0.0010714	2.97005	Transporter	1
SLC35A3	cardiomyocyte	2.39436	0.00395798	2.40253	Transporter	1
SLC35F2	cardiomyocyte	1.46402	0.0230387	1.63754	Transporter	1
SLC35F3	cardiomyocyte	1.28291	0.0104554	1.98066	Transporter	1
CANT1	cardiomyocyte	1.21239	0.00140925	2.85101	Transporter	1
SLC39A8	cardiomyocyte	1.15536	0.0210249	1.67727	Transporter	1			+	7
SLC35F5	cardiomyocyte	1.05009	0.000125599	3.90101	Transporter	1	15	6.07287
SLC35E2A	cardiomyocyte	-1.01261	0.00789978	2.10238	Transporter	1			-	8
SLC35C2	cardiomyocyte	-1.19064	2.80292e-05	4.55239	Transporter	1
SLC35F1	cardiomyocyte	-1.22642	0.0184048	1.73507	Transporter	1
SLC35B4	cardiomyocyte	-1.23771	0.000222225	3.65321	Transporter	1
SLC35E2B	cardiomyocyte	-1.26779	8.34075e-05	4.07879	Transporter	1
SLC2A12	cardiomyocyte	-1.3496	0.00315338	2.50122	Transporter	1
SLC35B1	cardiomyocyte	-2.15114	4.03649e-05	4.394	Transporter	1
SLC2A4	cardiomyocyte	-2.34222	3.45431e-05	4.46164	Transporter	1
COG1	cardiomyocyte	-1.01909	0.00141761	2.84844	Golgi_homeostasis	1
CCDC115	cardiomyocyte	-1.86478	0.00528021	2.27735	Golgi_homeostasis	1	3	1.21457	-	3
TMEM199	cardiomyocyte	-2.20647	8.79501e-06	5.05576	Golgi_homeostasis	1
MGAM	cardiomyocyte	2.77039	0.00249712	2.60256	Glycogen	1
GBE1	cardiomyocyte	1.47699	0.00145335	2.83763	Glycogen	1
GYG1	cardiomyocyte	1.08227	0.00477871	2.32069	Glycogen	1	6	2.42915	+	3
PYGB	cardiomyocyte	-1.12453	0.00784025	2.10567	Glycogen	1
AMY2B	cardiomyocyte	-1.52676	0.000358499	3.44551	Glycogen	1			-	3
PYGM	cardiomyocyte	-1.54343	0.0140037	1.85376	Glycogen	1
HAS1	cardiomyocyte	3.88978	0.000542516	3.26559	Biosynthesis and Catabolism of Hyaluronan	1
SPAM1	cardiomyocyte	2.34002	0.0179314	1.74638	Biosynthesis and Catabolism of Hyaluronan	1	4	1.61943	+	3
HYAL2	cardiomyocyte	2.13995	0.0163464	1.78658	Biosynthesis and Catabolism of Hyaluronan	1
GUSB	cardiomyocyte	-1.70105	1.9096e-05	4.71906	Biosynthesis and Catabolism of Hyaluronan	1			-	1
ARSE	cardiomyocyte	2.09786	0.00196644	2.70632	Sulfate Related	1
ARSF	cardiomyocyte	1.4335	0.00627923	2.20209	Sulfate Related	1	4	1.61943	+	4
ARSJ	cardiomyocyte	1.42997	0.0436383	1.36013	Sulfate Related	1
ARSG	cardiomyocyte	-1.12065	0.00098907	3.00477	Sulfate Related	1
AGA	cardiomyocyte	-1.43315	0.0155849	1.8073	Lysosomal degradation of N-glycans	1			+	1
HPSE	cardiomyocyte	2.23702	0.00732229	2.13535	Lysosomal degradation of GAGs	1	3	1.21457
NAGLU	cardiomyocyte	-1.85933	1.41588e-05	4.84897	Lysosomal degradation of GAGs	1			-	2
BST2	cardiomyocyte	4.44662	0.000303882	3.5173	GPI-anchored protein	1
LY6E	cardiomyocyte	4.37352	0.000592415	3.22737	GPI-anchored protein	1
MSLN	cardiomyocyte	3.16573	0.00131469	2.88118	GPI-anchored protein	1
CEACAM7	cardiomyocyte	3.03625	0.00408973	2.38831	GPI-anchored protein	1
CACNA2D4	cardiomyocyte	2.90744	0.000560633	3.25132	GPI-anchored protein	1
ULBP2	cardiomyocyte	2.80387	0.00438885	2.35765	GPI-anchored protein	1
GPC4	cardiomyocyte	2.74515	6.84255e-05	4.16478	GPI-anchored protein	1
GFRA3	cardiomyocyte	2.7191	0.000163446	3.78662	GPI-anchored protein	1
OTOA	cardiomyocyte	2.61382	1.3882e-05	4.85755	GPI-anchored protein	1
LYPD3	cardiomyocyte	2.58985	0.0166011	1.77986	GPI-anchored protein	1
LYPD6	cardiomyocyte	2.43675	0.00356317	2.44816	GPI-anchored protein	1
NTNG1	cardiomyocyte	2.34377	0.00120994	2.91724	GPI-anchored protein	1	41	16.5992
TECTB	cardiomyocyte	2.26617	0.00581421	2.23551	GPI-anchored protein	1
UMOD	cardiomyocyte	2.19569	0.00636407	2.19627	GPI-anchored protein	1
SEMA7A	cardiomyocyte	2.17868	0.030955	1.50927	GPI-anchored protein	1
VNN1	cardiomyocyte	2.09704	0.0125682	1.90073	GPI-anchored protein	1
EFNA2	cardiomyocyte	2.07683	0.0242267	1.61571	GPI-anchored protein	1			+	31
ENPP6	cardiomyocyte	1.86435	0.000598818	3.2227	GPI-anchored protein	1
TREH	cardiomyocyte	1.71006	0.0115833	1.93617	GPI-anchored protein	1
LYPD6B	cardiomyocyte	1.69545	0.016111	1.79288	GPI-anchored protein	1
GFRA1	cardiomyocyte	1.65782	0.0172539	1.76311	GPI-anchored protein	1			-	10
XPNPEP2	cardiomyocyte	1.65011	0.0331528	1.47948	GPI-anchored protein	1
DPEP2	cardiomyocyte	1.61812	0.0254885	1.59366	GPI-anchored protein	1
CD55	cardiomyocyte	1.61331	0.00178094	2.74935	GPI-anchored protein	1
ALPL	cardiomyocyte	1.57073	0.0259386	1.58605	GPI-anchored protein	1
EFNA5	cardiomyocyte	1.45632	9.06514e-05	4.04263	GPI-anchored protein	1
DPEP1	cardiomyocyte	1.40225	0.0267834	1.57213	GPI-anchored protein	1
GPC3	cardiomyocyte	1.34609	0.0113601	1.94462	GPI-anchored protein	1
BST1	cardiomyocyte	1.33547	0.0470023	1.32788	GPI-anchored protein	1
LYPD5	cardiomyocyte	1.31046	0.0265684	1.57564	GPI-anchored protein	1
LYPD1	cardiomyocyte	1.29021	0.0499195	1.30173	GPI-anchored protein	1
CPM	cardiomyocyte	-1.11128	0.0262641	1.58064	GPI-anchored protein	1
ART3	cardiomyocyte	-1.16635	0.0131531	1.88097	GPI-anchored protein	1
CNTN3	cardiomyocyte	-1.1825	0.0221809	1.65402	GPI-anchored protein	1
PLET1	cardiomyocyte	-1.21854	0.0403779	1.39386	GPI-anchored protein	1
EFNA1	cardiomyocyte	-1.42126	0.0141091	1.8505	GPI-anchored protein	1
ART4	cardiomyocyte	-1.50417	0.0231116	1.63617	GPI-anchored protein	1
ART1	cardiomyocyte	-1.65318	0.0103572	1.98476	GPI-anchored protein	1
GLIPR1L1	cardiomyocyte	-2.12399	0.00100169	2.99927	GPI-anchored protein	1
OMG	cardiomyocyte	-2.51293	0.000227341	3.64332	GPI-anchored protein	1
MICA	cardiomyocyte	-2.72073	9.76049e-06	5.01053	GPI-anchored protein	1
SDC1	cardiomyocyte	3.27276	0.00430965	2.36556	Proteoglycan protein	1
THBD	cardiomyocyte	3.25327	0.00468503	2.32929	Proteoglycan protein	1
CSPG5	cardiomyocyte	2.76735	2.59737e-05	4.58547	Proteoglycan protein	1
LUM	cardiomyocyte	2.58835	0.0245504	1.60994	Proteoglycan protein	1
SDC3	cardiomyocyte	2.18724	0.00449419	2.34735	Proteoglycan protein	1				+	11
BGN	cardiomyocyte	2.16021	0.0333049	1.47749	Proteoglycan protein	1	11	4.45344
NCAN	cardiomyocyte	2.11199	0.00221549	2.65453	Proteoglycan protein	1
VCAN	cardiomyocyte	2.07576	0.0245	1.61083	Proteoglycan protein	1
COL9A2	cardiomyocyte	2.06094	0.00480509	2.3183	Proteoglycan protein	1
SRGN	cardiomyocyte	1.49423	0.019648	1.70668	Proteoglycan protein	1
SDC2	cardiomyocyte	1.49244	0.000668624	3.17482	Proteoglycan protein	1
UGT2B15	cardiomyocyte	4.89777	2.52981e-05	4.59691	Miscellaneous	1
UGT2B7	cardiomyocyte	4.42278	1.08382e-06	5.96504	Miscellaneous	1
UGT2B17	cardiomyocyte	3.12449	0.000680727	3.16703	Miscellaneous	1
A3GALT2	cardiomyocyte	2.72501	0.000501805	3.29946	Miscellaneous	1
GYG2	cardiomyocyte	2.51963	0.0389266	1.40975	Miscellaneous	1
GLT8D1	cardiomyocyte	2.50087	0.00234112	2.63058	Miscellaneous	1				+	12
GLB1L2	cardiomyocyte	2.29774	0.00169016	2.77207	Miscellaneous	1
MYORG	cardiomyocyte	2.17195	0.00153279	2.81452	Miscellaneous	1
HPSE2	cardiomyocyte	2.05624	1.16542e-07	6.93352	Miscellaneous	1				-	7
SI	cardiomyocyte	1.99179	0.00155557	2.80811	Miscellaneous	1	19	7.69231
KL	cardiomyocyte	1.4668	0.00700218	2.15477	Miscellaneous	1
NEU4	cardiomyocyte	1.39723	0.0383432	1.41631	Miscellaneous	1
LCT	cardiomyocyte	-1.01719	0.0289778	1.53794	Miscellaneous	1
GAA	cardiomyocyte	-1.02193	0.0263832	1.57867	Miscellaneous	1
GLB1L	cardiomyocyte	-1.10166	0.0401223	1.39661	Miscellaneous	1
HEXDC	cardiomyocyte	-1.13215	0.00133819	2.87348	Miscellaneous	1
LYG2	cardiomyocyte	-1.71864	0.00137792	2.86078	Miscellaneous	1
FUCA2	cardiomyocyte	-1.80331	7.36736e-06	5.13269	Miscellaneous	1
SLC3A1	cardiomyocyte	-2.50137	0.00024424	3.61218	Miscellaneous	1
CRYBG2	cardiomyocyte	1.69912	0.0167514	1.77595	Carbohydrate Binding Module	1				+	1
PPP1R3F	cardiomyocyte	-1.21353	0.00105722	2.97583	Carbohydrate Binding Module	1
PPP1R3E	cardiomyocyte	-1.53559	0.00206894	2.68425	Carbohydrate Binding Module	1	5	2.02429		-	4
PPP1R3G	cardiomyocyte	-1.94444	0.00876627	2.05719	Carbohydrate Binding Module	1
PPP1R3D	cardiomyocyte	-2.13717	0.000163782	3.78573	Carbohydrate Binding Module	1
FCN3	cardiomyocyte	4.83781	2.59737e-05	4.58547	Lectin	1
MAG	cardiomyocyte	4.0021	0.000148479	3.82834	Lectin	1
CHI3L1	cardiomyocyte	3.8604	0.00126517	2.89785	Lectin	1
CD93	cardiomyocyte	3.81214	0.000485292	3.314	Lectin	1
ICAM2	cardiomyocyte	3.79268	0.00173181	2.7615	Lectin	1
LGALS1	cardiomyocyte	3.02867	0.0153669	1.81341	Lectin	1
FBXO2	cardiomyocyte	2.85187	0.00384445	2.41517	Lectin	1
CLEC3A	cardiomyocyte	2.69927	0.00295303	2.52973	Lectin	1
CD248	cardiomyocyte	2.66045	0.045164	1.34521	Lectin	1
LGALS9	cardiomyocyte	2.56167	0.00185072	2.73266	Lectin	1
VCAM1	cardiomyocyte	2.54852	0.0168928	1.7723	Lectin	1
ANXA5	cardiomyocyte	2.44167	1.05224e-05	4.97789	Lectin	1
OLR1	cardiomyocyte	2.37431	0.00383908	2.41577	Lectin	1	33	13.3603		+	24
CLEC1A	cardiomyocyte	2.32134	0.00384682	2.4149	Lectin	1
ASGR2	cardiomyocyte	2.30623	0.0158646	1.79957	Lectin	1
CLEC4C	cardiomyocyte	2.15586	0.0036797	2.43419	Lectin	1
COLEC11	cardiomyocyte	2.14715	0.00395798	2.40253	Lectin	1
CD83	cardiomyocyte	2.06296	0.0274009	1.56224	Lectin	1
TMED3	cardiomyocyte	2.03133	0.00101065	2.9954	Lectin	1				-	9
COLEC10	cardiomyocyte	1.91739	0.00372347	2.42905	Lectin	1
PECAM1	cardiomyocyte	1.84971	0.00385192	2.41432	Lectin	1
CLEC2B	cardiomyocyte	1.6887	0.0284241	1.54631	Lectin	1
CD22	cardiomyocyte	1.55095	0.00155205	2.8091	Lectin	1
KLRD1	cardiomyocyte	1.36597	0.011612	1.93509	Lectin	1
GPNMB	cardiomyocyte	-1.11985	0.0488579	1.31107	Lectin	1
CLEC2D	cardiomyocyte	-1.20605	0.018979	1.72173	Lectin	1
SFTPD	cardiomyocyte	-1.44211	0.0251633	1.59923	Lectin	1
CLGN	cardiomyocyte	-1.60593	0.000506916	3.29506	Lectin	1
FBXO44	cardiomyocyte	-1.78285	0.00191643	2.71751	Lectin	1
TMED4	cardiomyocyte	-1.9846	1.18401e-06	5.92665	Lectin	1
KLRG1	cardiomyocyte	-2.00303	0.000272925	3.56396	Lectin	1
MASP2	cardiomyocyte	-2.53981	6.84548e-05	4.1646	Lectin	1
LMAN1L	cardiomyocyte	-3.24016	0.00250295	2.60155	Lectin	1
						247	247	100	0	179	68
										247

## Sheet: Endothelial
Gene	CellType	logFC	adj.P.Val	log10 adj P.val	Category			Percentage Distribution
ALG10B	vascular endothelial	2.32117	0.00367796	2.43439	LLO Biosynthesis	1
ALG2	vascular endothelial	2.23044	0.00285079	2.54503	LLO Biosynthesis	1
SRD5A3	vascular endothelial	2.14045	0.0279176	1.55412	LLO Biosynthesis	1
FDPS	vascular endothelial	2.0937	1.61451e-08	7.79196	LLO Biosynthesis	1
TUSC3	vascular endothelial	2.03238	0.0303613	1.51768	OST	1
OSTC	vascular endothelial	1.7084	0.0218557	1.66044	OST	1
SELENOT	vascular endothelial	1.50189	0.00840424	2.0755	OST	1			+	10
DAD1	vascular endothelial	1.3793	0.0201021	1.69676	OST	1
DDOST	vascular endothelial	1.26562	0.014056	1.85214	OST	1			-	6
CALR	vascular endothelial	1.20425	0.00102608	2.98882	N-glycan processing and branching	1
MGAT4B	vascular endothelial	-1.0711	0.00082063	3.08585	N-glycan processing and branching	1
LMAN1	vascular endothelial	-1.2389	0.00557451	2.25379	N-glycan processing and branching	1
MAN2A1	vascular endothelial	-1.64299	0.000163893	3.78544	N-glycan processing and branching	1
NAGPA	vascular endothelial	-1.76071	0.0229038	1.64009	N-glycan processing and branching	1
GNPTG	vascular endothelial	-1.95141	2.2091e-05	4.65579	N-glycan processing and branching	1
MOGS	vascular endothelial	-2.33713	2.51148e-06	5.60007	N-glycan processing and branching	1	16	13.5593
GCNT2	vascular endothelial	3.58029	0.00138921	2.85723	Complex capping of N-glycans / O-glycans / GSLs	1			+	3
ST3GAL6	vascular endothelial	1.35658	0.0238869	1.62184	Complex capping of N-glycans / O-glycans / GSLs	1
B3GALNT2	vascular endothelial	1.31656	0.0133366	1.87496	Complex capping of N-glycans / O-glycans / GSLs	1			-	1
B3GAT2	vascular endothelial	-1.84848	9.31918e-05	4.03062	Complex capping of N-glycans / O-glycans / GSLs	1	4	3.38983
PIGT	vascular endothelial	2.1814	0.00223656	2.65042	Biosynthesis of GPI-anchored proteins	1
TMEM246	vascular endothelial	2.09954	0.0153663	1.81343	Biosynthesis of GPI-anchored proteins	1
PGAP2	vascular endothelial	2.08543	0.00984725	2.00669	Biosynthesis of GPI-anchored proteins	1			+	3
MPPE1	vascular endothelial	-1.31776	0.00421211	2.3755	Biosynthesis of GPI-anchored proteins	1
TMEM8A	vascular endothelial	-1.39998	0.00836289	2.07764	Biosynthesis of GPI-anchored proteins	1			-	3
B3GALT4	vascular endothelial	-1.52709	0.0169972	1.76962	Biosynthesis of GPI-anchored proteins	1	6	5.08475
ST3GAL1	vascular endothelial	2.29093	0.0115005	1.93928	Biosynthesis of mucin-type O-glycans	1
ST6GALNAC1	vascular endothelial	2.28077	0.0175283	1.75626	Biosynthesis of mucin-type O-glycans	1
GALNT15	vascular endothelial	2.02283	0.0221839	1.65396	Biosynthesis of mucin-type O-glycans	1
POMGNT1	vascular endothelial	1.81892	0.0019457	2.71092	Biosynthesis of O-fucose / O-glucose/collagen-O-galactose / O-GlcNAc / O-mannose	1			+	6
DAG1	vascular endothelial	1.77829	0.00818654	2.0869	Biosynthesis of O-fucose / O-glucose/collagen-O-galactose / O-GlcNAc / O-mannose	1
LARGE1	vascular endothelial	1.18834	0.00393095	2.4055	Biosynthesis of O-fucose / O-glucose/collagen-O-galactose / O-GlcNAc / O-mannose	1			-	6
KDELC2	vascular endothelial	-1.01632	0.0134204	1.87224	Biosynthesis of O-fucose / O-glucose/collagen-O-galactose / O-GlcNAc / O-mannose	1
B3GLCT	vascular endothelial	-1.02002	0.0135708	1.86739	Biosynthesis of O-fucose / O-glucose/collagen-O-galactose / O-GlcNAc / O-mannose	1
PLOD2	vascular endothelial	-1.03921	0.00252708	2.59738	Biosynthesis of O-fucose / O-glucose/collagen-O-galactose / O-GlcNAc / O-mannose	1
POFUT1	vascular endothelial	-1.43873	0.00396499	2.40176	Biosynthesis of O-fucose / O-glucose/collagen-O-galactose / O-GlcNAc / O-mannose	1
RFNG	vascular endothelial	-1.86752	0.0424561	1.37206	Biosynthesis of O-fucose / O-glucose/collagen-O-galactose / O-GlcNAc / O-mannose	1
LFNG	vascular endothelial	-2.14152	0.00536807	2.27018	Biosynthesis of O-fucose / O-glucose/collagen-O-galactose / O-GlcNAc / O-mannose	1	12	10.1695
PXYLP1	vascular endothelial	2.27125	0.00549201	2.26027	Biosynthesis of GAGs	1
EXTL2	vascular endothelial	2.19597	0.01504	1.82275	Biosynthesis of GAGs	1
EXTL3	vascular endothelial	2.02444	0.010845	1.96477	Biosynthesis of GAGs	1
B3GALT6	vascular endothelial	1.86904	0.0307306	1.51243	Biosynthesis of GAGs	1			+	7
B3GAT3	vascular endothelial	-1.07126	0.0309252	1.50969	Biosynthesis of GAGs	1
SULF1	vascular endothelial	2.2929	0.00442094	2.35449	Biosynthesis of Heparan sulfate (HS)	1			-	2
HS2ST1	vascular endothelial	1.37674	0.00327503	2.48478	Biosynthesis of Heparan sulfate (HS)	1
CHST15	vascular endothelial	1.18999	0.00796204	2.09898	Biosynthesis of Chondroitin sulfate (CS) and dermatan sulfate (DS)	1
CHST12	vascular endothelial	-1.75607	1.67666e-05	4.77555	Biosynthesis of Chondroitin sulfate (CS) and dermatan sulfate (DS)	1	9	7.62712
PSAP	vascular endothelial	2.43038	0.000221667	3.6543	Biosynthesis of core glycosphingolipids (GSLs)	1
SGMS2	vascular endothelial	2.28857	0.023518	1.6286	Biosynthesis of core glycosphingolipids (GSLs)	1
DEGS1	vascular endothelial	2.2602	0.000608172	3.21597	Biosynthesis of core glycosphingolipids (GSLs)	1
ELOVL7	vascular endothelial	2.22828	0.00105739	2.97577	Biosynthesis of core glycosphingolipids (GSLs)	1
SMPD1	vascular endothelial	2.20374	0.00793677	2.10036	Biosynthesis of core glycosphingolipids (GSLs)	1			+	9
ASAH1	vascular endothelial	2.20312	0.015818	1.80085	Biosynthesis of core glycosphingolipids (GSLs)	1
CERS6	vascular endothelial	1.82539	0.00950629	2.02199	Biosynthesis of core glycosphingolipids (GSLs)	1			-	3
UGCG	vascular endothelial	1.40592	0.0156235	1.80622	Biosynthesis of core glycosphingolipids (GSLs)	1
HACD2	vascular endothelial	1.16421	0.0305185	1.51544	Biosynthesis of core glycosphingolipids (GSLs)	1
ORMDL1	vascular endothelial	-1.25805	0.000313676	3.50352	Biosynthesis of core glycosphingolipids (GSLs)	1
ORMDL2	vascular endothelial	-2.13264	0.001427	2.84558	Biosynthesis of core glycosphingolipids (GSLs)	1
GLA	vascular endothelial	-1.57015	0.03144	1.50252	Biosynthesis of globosides (Gbs)	1	12	10.1695
SIAE	vascular endothelial	3.72195	3.34839e-05	4.47516	Biosynthesis of sugar nucleotides	1
PGM2	vascular endothelial	2.30729	0.00133733	2.87376	Biosynthesis of sugar nucleotides	1			+	5
PFKM	vascular endothelial	2.24437	0.023621	1.6267	Biosynthesis of sugar nucleotides	1
GPI	vascular endothelial	2.18938	0.00345663	2.46135	Biosynthesis of sugar nucleotides	1			-	3
UXS1	vascular endothelial	2.07005	0.00194939	2.7101	Biosynthesis of sugar nucleotides	1
CTNS	vascular endothelial	-1.12171	0.0178713	1.74784	Biosynthesis of sugar nucleotides	1
GMPPB	vascular endothelial	-1.46329	0.0116878	1.93227	Biosynthesis of sugar nucleotides	1
GNPDA1	vascular endothelial	-1.73493	3.52089e-05	4.45335	Biosynthesis of sugar nucleotides	1	8	6.77966
SLC35G1	vascular endothelial	2.09607	0.0260807	1.58368	Transporter	1
IMPAD1	vascular endothelial	1.43001	0.00887385	2.05189	Transporter	1
SLC39A8	vascular endothelial	1.25551	0.0242426	1.61542	Transporter	1			+	3
SLC35B1	vascular endothelial	-1.34903	0.0181019	1.74228	Transporter	1
SLC35E2A	vascular endothelial	-1.39417	0.00427138	2.36943	Transporter	1			-	3
SLC35E2B	vascular endothelial	-1.42427	0.000121683	3.91477	Transporter	1	6	5.08475
COG4	vascular endothelial	-1.04673	0.00332351	2.4784	Golgi_homeostasis	1	1	0.847458	-	1
PYGB	vascular endothelial	2.93798	0.00171166	2.76658	Glycogen	1
AGL	vascular endothelial	1.87902	0.00276424	2.55842	Glycogen	1			+	3
GYG1	vascular endothelial	1.26769	0.0312829	1.50469	Glycogen	1
PYGL	vascular endothelial	-1.02768	0.0455339	1.34166	Glycogen	1	4	3.38983	-	1
CEMIP2	vascular endothelial	1.67239	0.000386204	3.41318	Biosynthesis and Catabolism of Hyaluronan	1			+	1
HABP4	vascular endothelial	-1.09391	0.00326363	2.4863	Biosynthesis and Catabolism of Hyaluronan	1
GUSB	vascular endothelial	-1.20205	0.000773133	3.11175	Biosynthesis and Catabolism of Hyaluronan	1			-	3
HYAL1	vascular endothelial	-1.25048	0.00180605	2.74327	Biosynthesis and Catabolism of Hyaluronan	1	4	3.38983
IDS	vascular endothelial	2.45864	0.000421937	3.37475	Sulfate Related	1			+	1
TPST2	vascular endothelial	-1.00321	0.0011584	2.93614	Sulfate Related	1
PAPSS2	vascular endothelial	-1.56627	0.00378043	2.42246	Sulfate Related	1			-	3
ARSA	vascular endothelial	-1.78651	8.7726e-05	4.05687	Sulfate Related	1	4	3.38983
MANBA	vascular endothelial	1.64923	0.00315146	2.50149	Lysosomal degradation of N-glycans	1			+	1
MAN2B1	vascular endothelial	-1.47492	0.00194939	2.7101	Lysosomal degradation of N-glycans	1
NAGLU	vascular endothelial	-2.24878	6.933e-05	4.15908	Lysosomal degradation of GAGs	1	3	2.54237	-	2
EFNA5	vascular endothelial	4.31193	0.0022442	2.64894	GPI-anchored protein	1
PRNP	vascular endothelial	2.02233	0.0266011	1.5751	GPI-anchored protein	1
CACNA2D3	vascular endothelial	1.85482	0.0448537	1.3482	GPI-anchored protein	1
CACNA2D1	vascular endothelial	1.52995	0.00962982	2.01638	GPI-anchored protein	1			+	5
TFPI	vascular endothelial	1.29159	0.00940841	2.02648	GPI-anchored protein	1
CD58	vascular endothelial	-1.0659	0.00212202	2.67325	GPI-anchored protein	1			-	8
ALPL	vascular endothelial	-1.29833	0.00939855	2.02694	GPI-anchored protein	1
PLET1	vascular endothelial	-1.6039	0.00301971	2.52003	GPI-anchored protein	1
OMG	vascular endothelial	-1.62534	0.0096829	2.01399	GPI-anchored protein	1
MICA	vascular endothelial	-1.85632	1.93648e-06	5.71299	GPI-anchored protein	1
GPIHBP1	vascular endothelial	-2.02511	0.0173508	1.76068	GPI-anchored protein	1
ART4	vascular endothelial	-3.15957	3.92786e-05	4.40584	GPI-anchored protein	1
CA4	vascular endothelial	-3.1968	9.47314e-05	4.02351	GPI-anchored protein	1	13	11.0169
VCAN	vascular endothelial	3.00324	0.00421179	2.37553	Proteoglycan protein	1
BGN	vascular endothelial	1.7136	0.0306046	1.51421	Proteoglycan protein	1	2	1.69492	+	2
PPP1R3E	vascular endothelial	-1.1843	0.0246056	1.60897	Carbohydrate Binding Module	1	1	0.847458	-	1
SELE	vascular endothelial	3.97505	0.012338	1.90875	Lectin	1
VCAM1	vascular endothelial	2.62376	0.00273438	2.56314	Lectin	1
ATRNL1	vascular endothelial	2.3285	0.0250773	1.60072	Lectin	1
ANXA5	vascular endothelial	1.64852	0.000320151	3.49464	Lectin	1
SELP	vascular endothelial	1.51433	0.0100932	1.99597	Lectin	1
LGALS9	vascular endothelial	1.29041	0.0188289	1.72518	Lectin	1			+	6
CD93	vascular endothelial	1.22697	0.0107814	1.96733	Lectin	1
LGALS3	vascular endothelial	-1.31162	0.000642199	3.19233	Lectin	1			-	7
KLRG1	vascular endothelial	-1.54979	0.00497908	2.30285	Lectin	1
CLEC14A	vascular endothelial	-1.78032	0.000215536	3.66648	Lectin	1
LGALS2	vascular endothelial	-2.35383	0.020697	1.68409	Lectin	1
MASP2	vascular endothelial	-2.64346	0.000237256	3.62478	Lectin	1
CLEC3B	vascular endothelial	-2.73867	0.013559	1.86777	Lectin	1	13	11.0169
						118	118	100	0	118

## Sheet: Fibroblast
Gene	CellType	logFC	adj.P.Val	log10 adj P.val	Category			Percentage Distribution
RFT1	fibroblast	1.9073	0.00207246	2.68351	LLO Biosynthesis	1
DPM3	fibroblast	1.81925	0.00892707	2.04929	LLO Biosynthesis	1
TUSC3	fibroblast	1.72936	7.30072e-06	5.13663	OST	1
CALR	fibroblast	1.65935	0.00176129	2.75417	N-glycan processing and branching	1
MGAT2	fibroblast	1.46172	0.0423938	1.3727	N-glycan processing and branching	1
MGAT5B	fibroblast	1.40102	0.0179186	1.7467	N-glycan processing and branching	1			+	8
MGAT5	fibroblast	1.19316	2.7384e-06	5.5625	N-glycan processing and branching	1
EDEM1	fibroblast	1.05086	7.1272e-06	5.14708	N-glycan processing and branching	1			-	5
LMAN1	fibroblast	-1.02278	4.84186e-05	4.31499	N-glycan processing and branching	1
MAN2A1	fibroblast	-1.51155	0.000824849	3.08363	N-glycan processing and branching	1
NAGPA	fibroblast	-1.51552	0.000193187	3.71402	N-glycan processing and branching	1
MOGS	fibroblast	-1.76046	8.1589e-05	4.08837	N-glycan processing and branching	1
GNPTG	fibroblast	-1.81572	5.32685e-06	5.27353	N-glycan processing and branching	1	13	10.4
CHST2	fibroblast	2.72051	0.00220066	2.65745	Complex capping of N-glycans / O-glycans / GSLs	1
B4GALT2	fibroblast	1.52592	0.0150895	1.82132	Complex capping of N-glycans / O-glycans / GSLs	1
ST8SIA4	fibroblast	1.15247	0.0289764	1.53796	Complex capping of N-glycans / O-glycans / GSLs	1			+	4
B4GALT5	fibroblast	1.0795	0.000893465	3.04892	Complex capping of N-glycans / O-glycans / GSLs	1
B3GAT2	fibroblast	-1.77797	0.00150529	2.82238	Complex capping of N-glycans / O-glycans / GSLs	1
FUT2	fibroblast	-1.79781	0.00153776	2.81311	Complex capping of N-glycans / O-glycans / GSLs	1			-	3
ABO	fibroblast	-2.26621	0.0144976	1.8387	Complex capping of N-glycans / O-glycans / GSLs	1	7	5.6
PIGT	fibroblast	1.55864	0.000625688	3.20364	Biosynthesis of GPI-anchored proteins	1
GDPD5	fibroblast	1.30231	0.019022	1.72074	Biosynthesis of GPI-anchored proteins	1			+	2
PIGZ	fibroblast	-1.00973	0.0335886	1.47381	Biosynthesis of GPI-anchored proteins	1
MPPE1	fibroblast	-1.37376	3.33708e-05	4.47663	Biosynthesis of GPI-anchored proteins	1			-	3
B3GALT4	fibroblast	-1.59731	0.0186751	1.72874	Biosynthesis of GPI-anchored proteins	1	5	4
GALNT16	fibroblast	1.90022	0.000162531	3.78906	Biosynthesis of mucin-type O-glycans	1
GALNT14	fibroblast	1.77949	0.0334848	1.47515	Biosynthesis of mucin-type O-glycans	1			+	5
C1GALT1	fibroblast	1.1446	0.000236595	3.626	Biosynthesis of mucin-type O-glycans	1
ST6GALNAC2	fibroblast	-1.61272	0.00560715	2.25126	Biosynthesis of mucin-type O-glycans	1			-	1
B4GAT1	fibroblast	2.56068	0.0180448	1.74365	Biosynthesis of O-fucose / O-glucose/collagen-O-galactose / O-GlcNAc / O-mannose	1
PLOD2	fibroblast	1.31874	0.0126662	1.89735	Biosynthesis of O-fucose / O-glucose/collagen-O-galactose / O-GlcNAc / O-mannose	1	6	4.8
CHPF	fibroblast	2.90301	0.00358142	2.44594	Biosynthesis of GAGs	1
B3GALT6	fibroblast	2.14901	0.0355567	1.44908	Biosynthesis of GAGs	1
PXYLP1	fibroblast	1.67924	0.00806568	2.09336	Biosynthesis of GAGs	1			+	9
CHSY1	fibroblast	1.4467	8.00548e-05	4.09661	Biosynthesis of GAGs	1
CHSY3	fibroblast	1.30331	0.00127129	2.89576	Biosynthesis of GAGs	1			-	3
EXT1	fibroblast	1.04391	6.20398e-05	4.20733	Biosynthesis of GAGs	1
HS3ST3B1	fibroblast	2.05855	0.0115082	1.93899	Biosynthesis of Heparan sulfate (HS)	1
HS3ST2	fibroblast	-1.6565	0.0154953	1.8098	Biosynthesis of Heparan sulfate (HS)	1			+
NDST4	fibroblast	-1.7134	0.0289026	1.53906	Biosynthesis of Heparan sulfate (HS)	1
CHST11	fibroblast	1.12889	0.00114481	2.94127	Biosynthesis of Chondroitin sulfate (CS) and dermatan sulfate (DS)	1			-
CHST12	fibroblast	-1.24469	0.000313914	3.50319	Biosynthesis of Chondroitin sulfate (CS) and dermatan sulfate (DS)	1
CHST1	fibroblast	1.83707	0.0457328	1.33977	Biosynthesis of Keratan sulfate (KS)	1	12	9.6
CERS6	fibroblast	2.13031	0.000475453	3.32289	Biosynthesis of core glycosphingolipids (GSLs)	1
UGCG	fibroblast	2.01325	6.36279e-06	5.19635	Biosynthesis of core glycosphingolipids (GSLs)	1
ELOVL1	fibroblast	1.99198	0.00203073	2.69235	Biosynthesis of core glycosphingolipids (GSLs)	1
SGMS2	fibroblast	1.62014	0.00653938	2.18446	Biosynthesis of core glycosphingolipids (GSLs)	1
ELOVL5	fibroblast	1.32742	0.000269534	3.56939	Biosynthesis of core glycosphingolipids (GSLs)	1
ELOVL6	fibroblast	1.31962	0.000317952	3.49764	Biosynthesis of core glycosphingolipids (GSLs)	1			+	8
PSAP	fibroblast	1.25309	0.00520781	2.28334	Biosynthesis of core glycosphingolipids (GSLs)	1
ELOVL4	fibroblast	1.09212	0.0218045	1.66145	Biosynthesis of core glycosphingolipids (GSLs)	1			-	6
ACER2	fibroblast	-1.04488	0.0253956	1.59524	Biosynthesis of core glycosphingolipids (GSLs)	1
NAAA	fibroblast	-1.05382	0.000396917	3.4013	Biosynthesis of core glycosphingolipids (GSLs)	1
SMPD2	fibroblast	-1.1614	0.0193214	1.71396	Biosynthesis of core glycosphingolipids (GSLs)	1
ORMDL1	fibroblast	-1.88711	4.53939e-07	6.343	Biosynthesis of core glycosphingolipids (GSLs)	1
SPHK2	fibroblast	-1.91009	6.54493e-06	5.1841	Biosynthesis of core glycosphingolipids (GSLs)	1
GLA	fibroblast	-1.31308	0.015081	1.82157	Biosynthesis of globosides (Gbs)	1	14	11.2
PFKM	fibroblast	3.5423	0.00177821	2.75002	Biosynthesis of sugar nucleotides	1
SIAE	fibroblast	2.70018	0.000491739	3.30827	Biosynthesis of sugar nucleotides	1
UXS1	fibroblast	1.55194	8.7192e-05	4.05952	Biosynthesis of sugar nucleotides	1			+	5
GMDS	fibroblast	1.27888	0.000465442	3.33213	Biosynthesis of sugar nucleotides	1
GFPT2	fibroblast	1.16473	0.0238742	1.62207	Biosynthesis of sugar nucleotides	1			-	5
GNPDA1	fibroblast	-1.10247	0.00113482	2.94507	Biosynthesis of sugar nucleotides	1
PGM5	fibroblast	-1.17115	0.0101108	1.99522	Biosynthesis of sugar nucleotides	1
FUK	fibroblast	-1.23718	0.0108273	1.96548	Biosynthesis of sugar nucleotides	1
AMDHD2	fibroblast	-1.76775	0.00185793	2.73097	Biosynthesis of sugar nucleotides	1
PMM1	fibroblast	-1.8558	3.5113e-05	4.45453	Biosynthesis of sugar nucleotides	1	10	8
SLC2A1	fibroblast	2.5255	0.0267506	1.57267	Transporter	1
SLC35F3	fibroblast	1.67907	0.0313078	1.50435	Transporter	1
CANT1	fibroblast	1.61876	0.00635251	2.19705	Transporter	1			+	5
SLC2A3	fibroblast	1.30413	0.0115596	1.93706	Transporter	1
IMPAD1	fibroblast	1.26392	0.000119828	3.92144	Transporter	1
SLC35A5	fibroblast	-1.2055	0.00040561	3.39189	Transporter	1			-	3
SLC35E2B	fibroblast	-1.26498	5.46226e-05	4.26263	Transporter	1
SLC35E2A	fibroblast	-1.76067	7.96099e-06	5.09903	Transporter	1	8	6.4
PYGB	fibroblast	2.49895	0.00101654	2.99288	Glycogen	1			+	1
AMY2B	fibroblast	-1.53173	0.000208116	3.68169	Glycogen	1	2	1.6	-	1
HAS1	fibroblast	2.36871	0.0163737	1.78585	Biosynthesis and Catabolism of Hyaluronan	1
CD44	fibroblast	2.18556	4.92208e-05	4.30785	Biosynthesis and Catabolism of Hyaluronan	1			+	2
GUSB	fibroblast	-1.48215	0.000408788	3.3885	Biosynthesis and Catabolism of Hyaluronan	1	3	2.4	-	1
IDS	fibroblast	1.71816	0.0010838	2.96505	Sulfate Related	1
ARSG	fibroblast	-1.21025	0.00186802	2.72862	Sulfate Related	1			+	1
ARSD	fibroblast	-1.74119	6.50414e-05	4.18681	Sulfate Related	1	3	2.4	-	2
MAN2B1	fibroblast	-1.57809	8.99171e-05	4.04616	Lysosomal degradation of N-glycans	1
NAGLU	fibroblast	-2.43251	7.32267e-10	9.13533	Lysosomal degradation of GAGs	1	2	1.6	-	2
LY6E	fibroblast	3.23417	0.00215032	2.6675	GPI-anchored protein	1
EFNA1	fibroblast	3.19461	0.00124614	2.90443	GPI-anchored protein	1
EFNA5	fibroblast	2.88566	0.0151965	1.81826	GPI-anchored protein	1
GPC1	fibroblast	2.73113	0.0335352	1.4745	GPI-anchored protein	1
ART3	fibroblast	2.08985	0.0235756	1.62754	GPI-anchored protein	1			+	9
NTNG1	fibroblast	1.96879	0.0168066	1.77452	GPI-anchored protein	1
PRNP	fibroblast	1.55567	0.0136179	1.86589	GPI-anchored protein	1
LYPD5	fibroblast	1.32145	0.0437572	1.35895	GPI-anchored protein	1			-	8
CNTN5	fibroblast	1.31101	0.0472819	1.3253	GPI-anchored protein	1
GLIPR1L1	fibroblast	-1.08108	0.0325642	1.48726	GPI-anchored protein	1
GFRA2	fibroblast	-1.17464	0.0367624	1.4346	GPI-anchored protein	1
GFRA1	fibroblast	-1.22333	0.0391937	1.40678	GPI-anchored protein	1
OMG	fibroblast	-1.43286	0.00433441	2.36307	GPI-anchored protein	1
MICA	fibroblast	-1.84646	6.73921e-07	6.17139	GPI-anchored protein	1
PLET1	fibroblast	-2.04895	4.51255e-05	4.34558	GPI-anchored protein	1
CPM	fibroblast	-2.17155	0.00133109	2.87579	GPI-anchored protein	1
CA4	fibroblast	-2.41762	0.0342581	1.46524	GPI-anchored protein	1	17	13.6
SDC4	fibroblast	4.69852	0.000216756	3.66403	Proteoglycan protein	1
FMOD	fibroblast	2.89501	0.000197071	3.70538	Proteoglycan protein	1
BGN	fibroblast	2.51266	0.000570755	3.24355	Proteoglycan protein	1			+	6
NCAN	fibroblast	1.83036	0.0294768	1.53052	Proteoglycan protein	1
VCAN	fibroblast	1.53181	0.000197717	3.70396	Proteoglycan protein	1
SDC3	fibroblast	1.27459	0.0474286	1.32396	Proteoglycan protein	1	6	4.8
GLT8D2	fibroblast	-1.50349	0.00375683	2.42518	Miscellaneous	1
HEXDC	fibroblast	-1.02252	0.0013383	2.87345	Miscellaneous	1
FUCA2	fibroblast	-1.23165	4.92495e-05	4.3076	Miscellaneous	1			-	4
SLC3A1	fibroblast	-1.77601	0.00564554	2.24829	Miscellaneous	1	4	3.2
PPP1R3F	fibroblast	-1.02056	0.0245712	1.60957	Carbohydrate Binding Module	1
PPP1R3E	fibroblast	-1.29916	0.00250693	2.60086	Carbohydrate Binding Module	1	2	1.6	-	2
CHI3L1	fibroblast	5.77987	0.000182371	3.73904	Lectin	1
GPNMB	fibroblast	2.10761	0.0437156	1.35936	Lectin	1
VCAM1	fibroblast	2.10284	0.00761143	2.11853	Lectin	1
LGALS1	fibroblast	2.05746	0.0265603	1.57577	Lectin	1
CD248	fibroblast	1.6016	0.00887216	2.05197	Lectin	1			+	6
CD302	fibroblast	1.32911	0.0352768	1.45251	Lectin	1
PKD1L3	fibroblast	-1.50431	0.0022885	2.64045	Lectin	1			-	5
MRC1	fibroblast	-2.00545	0.0155525	1.8082	Lectin	1
LGALS2	fibroblast	-2.34463	0.00036426	3.43859	Lectin	1
MASP2	fibroblast	-2.65713	8.23718e-05	4.08422	Lectin	1
CLEC14A	fibroblast	-3.13593	0.0018223	2.73938	Lectin	1	11	8.8
						125	125	100	0	125

## Sheet: Macrophage
Gene	CellType	logFC	adj.P.Val	log10 adj P val	Category			Percentage Distribution
DAD1	macrophage	2.47285	0.0169086	1.77189	OST	1
CALR	macrophage	3.35649	0.0293501	1.53239	N-glycan processing and branching	1			+	3
MLEC	macrophage	1.71199	0.0268548	1.57098	N-glycan processing and branching	1
GNPTG	macrophage	-1.62778	0.00627079	2.20268	N-glycan processing and branching	1			-	3
MOGS	macrophage	-1.74874	0.0322947	1.49087	N-glycan processing and branching	1
NAGPA	macrophage	-1.97897	0.0321453	1.49288	N-glycan processing and branching	1	6	13.6364
B4GALT5	macrophage	1.38511	0.0289829	1.53786	Complex capping of N-glycans / O-glycans / GSLs	1	1	2.27273	+	1
MPPE1	macrophage	-1.77249	0.00329736	2.48183	Biosynthesis of GPI-anchored proteins	1	1	2.27273	-	1
FKRP	macrophage	-1.69833	0.0251226	1.59994	Biosynthesis of O-fucose / O-glucose/collagen-O-galactose / O-GlcNAc / O-mannose	1	1	2.27273	-	1
CSGALNACT1	macrophage	-2.67639	0.0477609	1.32093	Biosynthesis of GAGs	1	1	2.27273	-	1
PSAP	macrophage	1.37505	0.0139086	1.85672	Biosynthesis of core glycosphingolipids (GSLs)	1
ORMDL1	macrophage	-1.61873	0.00552453	2.2577	Biosynthesis of core glycosphingolipids (GSLs)	1			+	1
GLA	macrophage	-1.80952	0.0093551	2.02895	Biosynthesis of globosides (Gbs)	1	3	6.81818	-	2
PFKFB2	macrophage	2.52972	0.0491934	1.30809	Biosynthesis of sugar nucleotides	1
PFKP	macrophage	1.80344	0.0389121	1.40992	Biosynthesis of sugar nucleotides	1
NANS	macrophage	-1.15221	0.0452981	1.34392	Biosynthesis of sugar nucleotides	1			+	2
RENBP	macrophage	-1.38217	0.0156656	1.80505	Biosynthesis of sugar nucleotides	1			-	3
AMDHD2	macrophage	-1.53189	0.0160194	1.79535	Biosynthesis of sugar nucleotides	1	5	11.3636
SLC35E2A	macrophage	-1.92663	0.0361525	1.44186	Transporter	1	1	2.27273	-	1
TMEM199	macrophage	-1.86784	0.0491934	1.30809	Golgi_homeostasis	1	1	2.27273	-	1
MGAM	macrophage	2.53063	0.0209512	1.67879	Glycogen	1	1	2.27273	+	1
CD44	macrophage	1.3205	0.0211334	1.67503	Biosynthesis and Catabolism of Hyaluronan	1			+	1
GUSB	macrophage	-1.41005	0.0246537	1.60812	Biosynthesis and Catabolism of Hyaluronan	1	2	4.54545	-	1
ARSD	macrophage	-1.48669	0.0476857	1.32161	Sulfate Related	1	1	2.27273	-	1
MAN2B1	macrophage	-1.42734	0.0135059	1.86947	Lysosomal degradation of N-glycans	1
HGSNAT	macrophage	-1.01816	0.0389121	1.40992	Lysosomal degradation of GAGs	1
NAGLU	macrophage	-1.96698	0.00355552	2.4491	Lysosomal degradation of GAGs	1	3	6.81818	-	3
MICA	macrophage	-1.51682	0.0381796	1.41817	GPI-anchored protein	1
CPM	macrophage	-1.81272	0.00118425	2.92656	GPI-anchored protein	1
PLET1	macrophage	-2.01179	0.0430587	1.36594	GPI-anchored protein	1			-	6
VNN2	macrophage	-2.04861	0.0461904	1.33545	GPI-anchored protein	1
DPEP2	macrophage	-2.51044	0.0270719	1.56748	GPI-anchored protein	1
NTM	macrophage	-3.303	0.00209617	2.67857	GPI-anchored protein	1	6	13.6364
VCAN	macrophage	3.4321	0.0164741	1.7832	Proteoglycan protein	1
THBD	macrophage	2.52258	0.0445579	1.35108	Proteoglycan protein	1
SRGN	macrophage	1.38878	0.0258209	1.58803	Proteoglycan protein	1	3	6.81818	+	3
PPP1R3E	macrophage	-2.14775	0.0463648	1.33381	Carbohydrate Binding Module	1	1	2.27273	-	1
CLEC5A	macrophage	4.02843	0.00403621	2.39403	Lectin	1
LGALS3	macrophage	2.8959	0.0024037	2.61912	Lectin	1
CD209	macrophage	2.10079	0.0279518	1.55359	Lectin	1			+	5
LGALS9	macrophage	1.82065	0.00417236	2.37962	Lectin	1
SDCBP	macrophage	1.23091	0.0115953	1.93572	Lectin	1
PKD1L3	macrophage	-1.56233	0.0363232	1.43982	Lectin	1			-	2
CLEC4E	macrophage	-2.44452	0.0282004	1.54974	Lectin	1	7	15.9091
							44	100	0	44

## Sheet: Pericyte
Gene	CellType	logFC	adj.P.Val	log10 adj P.val	Category			Percentage Distribution
DOLK	pericyte	3.11538	0.00887631	2.05177	LLO Biosynthesis	1
ALG2	pericyte	2.93141	0.000122169	3.91304	LLO Biosynthesis	1
ALG10B	pericyte	2.59082	0.0282017	1.54972	LLO Biosynthesis	1
ALG11	pericyte	2.41164	0.0109921	1.95892	LLO Biosynthesis	1
DAD1	pericyte	1.89252	0.00191353	2.71816	OST	1
TUSC3	pericyte	1.64256	0.000513893	3.28913	OST	1			+	9
MGAT2	pericyte	1.24917	0.000168304	3.7739	N-glycan processing and branching	1
CALR	pericyte	1.20044	0.000648226	3.18827	N-glycan processing and branching	1
MAN2A1	pericyte	1.00295	9.86995e-06	5.00569	N-glycan processing and branching	1
EDEM1	pericyte	-1.0628	0.0188344	1.72505	N-glycan processing and branching	1			-	6
NAGPA	pericyte	-1.18185	0.0489968	1.30983	N-glycan processing and branching	1
M6PR	pericyte	-1.21546	0.000790207	3.10226	N-glycan processing and branching	1
OS9	pericyte	-1.26127	0.00263443	2.57931	N-glycan processing and branching	1
GNPTG	pericyte	-1.7556	0.000156618	3.80516	N-glycan processing and branching	1	15	10.7914
MOGS	pericyte	-1.91978	6.76863e-06	5.1695	N-glycan processing and branching	1
ST3GAL3	pericyte	2.71767	0.00402638	2.39509	Complex capping of N-glycans / O-glycans / GSLs	1
ST8SIA4	pericyte	1.22319	0.00936999	2.02826	Complex capping of N-glycans / O-glycans / GSLs	1			+	2
B4GALT4	pericyte	-1.01315	0.0325699	1.48718	Complex capping of N-glycans / O-glycans / GSLs	1
B3GAT2	pericyte	-1.1759	0.00291237	2.53575	Complex capping of N-glycans / O-glycans / GSLs	1			-	3
FUT2	pericyte	-1.21619	0.0165455	1.78132	Complex capping of N-glycans / O-glycans / GSLs	1	5	3.59712
PIGT	pericyte	1.90294	0.00011712	3.93137	Biosynthesis of GPI-anchored proteins	1
GDPD5	pericyte	1.72015	0.016063	1.79417	Biosynthesis of GPI-anchored proteins	1
PIGZ	pericyte	-1.05102	0.041482	1.38214	Biosynthesis of GPI-anchored proteins	1			+	2
PIGH	pericyte	-1.10234	0.0104583	1.98054	Biosynthesis of GPI-anchored proteins	1
B3GALT4	pericyte	-1.23799	0.0419183	1.3776	Biosynthesis of GPI-anchored proteins	1			-	4
MPPE1	pericyte	-1.92701	0.000126936	3.89642	Biosynthesis of GPI-anchored proteins	1	6	4.31655
GALNT18	pericyte	1.74076	0.00360004	2.44369	Biosynthesis of mucin-type O-glycans	1
ST6GALNAC3	pericyte	1.73514	0.00450442	2.34636	Biosynthesis of mucin-type O-glycans	1
GALNT14	pericyte	1.71309	0.0288874	1.53929	Biosynthesis of mucin-type O-glycans	1
GALNT16	pericyte	1.70713	0.00236347	2.62645	Biosynthesis of mucin-type O-glycans	1
GCNT1	pericyte	1.28984	0.0365285	1.43737	Biosynthesis of mucin-type O-glycans	1
C1GALT1C1	pericyte	1.26858	0.0405089	1.39245	Biosynthesis of mucin-type O-glycans	1			+	10
GALNTL6	pericyte	1.25357	0.0305058	1.51562	Biosynthesis of mucin-type O-glycans	1
GALNT2	pericyte	1.03016	0.00321168	2.49327	Biosynthesis of mucin-type O-glycans	1			-	3
POMGNT2	pericyte	2.43931	0.00172206	2.76395	Biosynthesis of O-fucose / O-glucose/collagen-O-galactose / O-GlcNAc / O-mannose	1
MFNG	pericyte	2.09571	0.0212532	1.67258	Biosynthesis of O-fucose / O-glucose/collagen-O-galactose / O-GlcNAc / O-mannose	1
POMT1	pericyte	-1.49285	0.000938334	3.02764	Biosynthesis of O-fucose / O-glucose/collagen-O-galactose / O-GlcNAc / O-mannose	1
RFNG	pericyte	-1.59233	0.000434286	3.36222	Biosynthesis of O-fucose / O-glucose/collagen-O-galactose / O-GlcNAc / O-mannose	1
COLGALT2	pericyte	-1.83257	0.000179055	3.74701	Biosynthesis of O-fucose / O-glucose/collagen-O-galactose / O-GlcNAc / O-mannose	1	13	9.35252
CHPF	pericyte	3.29831	0.00080544	3.09397	Biosynthesis of GAGs	1
B4GALT7	pericyte	3.16508	0.0069989	2.15497	Biosynthesis of GAGs	1
CHSY3	pericyte	1.92811	0.000346916	3.45978	Biosynthesis of GAGs	1
DSE	pericyte	1.91456	0.000431358	3.36516	Biosynthesis of GAGs	1			+	5
CHST14	pericyte	1.66051	0.000587162	3.23124	Biosynthesis of Chondroitin sulfate (CS) and dermatan sulfate (DS)	1
CHST15	pericyte	-1.046	0.0167021	1.77723	Biosynthesis of Chondroitin sulfate (CS) and dermatan sulfate (DS)	1			-	3
CHST12	pericyte	-1.57465	0.000134586	3.871	Biosynthesis of Chondroitin sulfate (CS) and dermatan sulfate (DS)	1
CHST7	pericyte	-1.67532	0.00446408	2.35027	Biosynthesis of Keratan sulfate (KS)	1	8	5.7554
CPTP	pericyte	3.14051	0.00129388	2.8881	Biosynthesis of core glycosphingolipids (GSLs)	1
PSAP	pericyte	2.40947	0.000102576	3.98896	Biosynthesis of core glycosphingolipids (GSLs)	1
ELOVL7	pericyte	1.83801	0.0133266	1.87528	Biosynthesis of core glycosphingolipids (GSLs)	1
UGCG	pericyte	1.6403	0.000609529	3.21501	Biosynthesis of core glycosphingolipids (GSLs)	1			+	8
SMPD1	pericyte	1.24915	0.0465342	1.33223	Biosynthesis of core glycosphingolipids (GSLs)	1
HACD2	pericyte	1.06558	0.0416609	1.38027	Biosynthesis of core glycosphingolipids (GSLs)	1			-	8
B4GALNT1	pericyte	-1.00772	0.0467097	1.33059	Biosynthesis of core glycosphingolipids (GSLs)	1
NAAA	pericyte	-1.02672	0.00998277	2.00075	Biosynthesis of core glycosphingolipids (GSLs)	1
GBA2	pericyte	-1.12487	0.000902666	3.04447	Biosynthesis of core glycosphingolipids (GSLs)	1
ORMDL2	pericyte	-1.15513	0.033134	1.47973	Biosynthesis of core glycosphingolipids (GSLs)	1
SPHK2	pericyte	-1.29566	0.000329457	3.4822	Biosynthesis of core glycosphingolipids (GSLs)	1
ORMDL1	pericyte	-1.56	5.80882e-05	4.23591	Biosynthesis of core glycosphingolipids (GSLs)	1
GBGT1	pericyte	2.5766	0.0409486	1.38776	Biosynthesis of globosides (Gbs)	1
NAGA	pericyte	2.17196	0.0088077	2.05514	Biosynthesis of globosides (Gbs)	1
GLA	pericyte	-1.50504	0.00245466	2.61001	Biosynthesis of globosides (Gbs)	1
B3GALNT1	pericyte	-1.7015	0.000206702	3.68465	Biosynthesis of globosides (Gbs)	1	16	11.5108
PFKM	pericyte	2.11275	0.000979929	3.00881	Biosynthesis of sugar nucleotides	1
UAP1	pericyte	1.62277	0.00661174	2.17968	Biosynthesis of sugar nucleotides	1
UXS1	pericyte	1.04431	0.00400924	2.39694	Biosynthesis of sugar nucleotides	1
AMDHD2	pericyte	-1.17368	0.019022	1.72074	Biosynthesis of sugar nucleotides	1
PMM1	pericyte	-1.69121	0.000872104	3.05943	Biosynthesis of sugar nucleotides	1			+	3
GNPDA1	pericyte	-1.71667	0.00143088	2.8444	Biosynthesis of sugar nucleotides	1	6	4.31655
									-	3
SLC35A3	pericyte	2.8168	0.0178268	1.74893	Transporter	1
SLC33A1	pericyte	2.5187	0.0387995	1.41117	Transporter	1
SLC2A3	pericyte	1.94413	0.000219816	3.65794	Transporter	1
SLC35A2	pericyte	1.92368	0.0126722	1.89715	Transporter	1
SLC35A4	pericyte	1.10637	0.0462765	1.33464	Transporter	1
IMPAD1	pericyte	1.05587	0.00747652	2.1263	Transporter	1
SLC35E2B	pericyte	-1.05812	0.00140948	2.85094	Transporter	1			+	6
SLC35E2A	pericyte	-1.70697	0.000502481	3.29888	Transporter	1
SLC35B1	pericyte	-1.74008	0.000246141	3.60882	Transporter	1	9	6.47482	-	3
ATP6AP1	pericyte	2.40477	0.000224649	3.6485	Golgi_homeostasis	1			+	2
ATP6AP2	pericyte	1.11384	0.00749021	2.12551	Golgi_homeostasis	1			-	1
TMEM199	pericyte	-1.40942	0.0025052	2.60116	Golgi_homeostasis	1	3	2.15827
AMY2B	pericyte	-1.61288	0.00014517	3.83812	Glycogen	1	1	0.719424	-	1
HYAL2	pericyte	2.49838	4.28951e-05	4.36759	Biosynthesis and Catabolism of Hyaluronan	1			+	1
GUSB	pericyte	-1.4805	0.000116296	3.93443	Biosynthesis and Catabolism of Hyaluronan	1	2	1.43885	-	1
IDS	pericyte	1.43883	0.00253699	2.59568	Sulfate Related	1			+	1
ARSG	pericyte	-1.22023	0.0099823	2.00077	Sulfate Related	1	2	1.43885	-	1
FUCA1	pericyte	1.79339	0.0104529	1.98076	Lysosomal degradation of N-glycans	1
MAN2B1	pericyte	-1.60776	0.000319377	3.4957	Lysosomal degradation of N-glycans	1			+	1
HGSNAT	pericyte	-1.03595	0.000116296	3.93443	Lysosomal degradation of GAGs	1
NAGLU	pericyte	-2.58285	1.14551e-07	6.941	Lysosomal degradation of GAGs	1	4	2.8777	-	3
LY6E	pericyte	4.43791	8.23057e-05	4.08457	GPI-anchored protein	1
GPC1	pericyte	3.19383	0.00342561	2.46526	GPI-anchored protein	1
BST2	pericyte	2.54223	0.000895913	3.04773	GPI-anchored protein	1
EFNA1	pericyte	2.46206	0.000522718	3.28173	GPI-anchored protein	1
GPIHBP1	pericyte	2.12008	0.0303158	1.51833	GPI-anchored protein	1
PRNP	pericyte	1.83173	0.0022171	2.65422	GPI-anchored protein	1
ALPL	pericyte	1.66394	0.0323243	1.49047	GPI-anchored protein	1			+	10
NTNG1	pericyte	1.6521	0.0258627	1.58733	GPI-anchored protein	1
CD55	pericyte	1.60535	0.0016343	2.78667	GPI-anchored protein	1			-	7
CNTN5	pericyte	1.50139	0.0055016	2.25951	GPI-anchored protein	1
CACNA2D3	pericyte	-1.07825	0.0323949	1.48952	GPI-anchored protein	1
PLET1	pericyte	-1.29132	0.00358795	2.44515	GPI-anchored protein	1
CPM	pericyte	-1.32778	8.7984e-06	5.0556	GPI-anchored protein	1
NTM	pericyte	-1.3483	0.0277736	1.55637	GPI-anchored protein	1
ACHE	pericyte	-1.61216	0.00247327	2.60673	GPI-anchored protein	1
OMG	pericyte	-1.67677	0.000900434	3.04555	GPI-anchored protein	1
MICA	pericyte	-1.97356	1.67247e-05	4.77664	GPI-anchored protein	1	17	12.2302
LUM	pericyte	3.05839	0.000862449	3.06427	Proteoglycan protein	1
THBD	pericyte	2.91227	0.000272776	3.56419	Proteoglycan protein	1
FMOD	pericyte	2.8165	0.000286071	3.54353	Proteoglycan protein	1
SDC3	pericyte	2.78694	0.000152378	3.81708	Proteoglycan protein	1			+	10
CD74	pericyte	2.71466	0.00113479	2.94508	Proteoglycan protein	1
VCAN	pericyte	2.32313	0.00616448	2.2101	Proteoglycan protein	1
SDC4	pericyte	2.27777	0.0155121	1.80933	Proteoglycan protein	1			-
SRGN	pericyte	1.87952	0.00118266	2.92714	Proteoglycan protein	1
SDC2	pericyte	1.84599	0.00135495	2.86808	Proteoglycan protein	1
BGN	pericyte	1.58048	0.000213979	3.66963	Proteoglycan protein	1	10	7.19424
B3GNTL1	pericyte	1.04462	0.0408134	1.3892	Miscellaneous	1
GLT8D2	pericyte	-1.7502	0.000134485	3.87133	Miscellaneous	1			+	2
NEU3	pericyte	1.22695	0.0267268	1.57305	Miscellaneous	1
FUCA2	pericyte	-1.02567	0.00383221	2.41655	Miscellaneous	1	4	2.8777	-	2
PPP1R3E	pericyte	-1.26862	0.00610994	2.21396	Carbohydrate Binding Module	1
PPP1R3B	pericyte	-1.41872	0.007058	2.15132	Carbohydrate Binding Module	1
PPP1R3D	pericyte	-1.51182	0.0396186	1.4021	Carbohydrate Binding Module	1	3	2.15827	-	3
LAYN	pericyte	3.30397	0.00180718	2.743	Lectin	1
CD93	pericyte	3.24251	2.94462e-05	4.53097	Lectin	1
LGALS3	pericyte	2.76743	4.38486e-06	5.35804	Lectin	1
ICAM2	pericyte	2.7562	0.000120014	3.92077	Lectin	1
FCN3	pericyte	2.70787	0.00429335	2.3672	Lectin	1
LGALS9	pericyte	2.62337	0.00772831	2.11192	Lectin	1			+	12
CLEC2B	pericyte	2.52536	0.000118499	3.92629	Lectin	1
CD302	pericyte	2.47979	0.000592273	3.22748	Lectin	1			-	3
CD248	pericyte	1.98545	0.00667437	2.17559	Lectin	1
PECAM1	pericyte	1.65532	0.00306129	2.5141	Lectin	1
ICAM1	pericyte	1.55322	0.0227861	1.64233	Lectin	1
SDCBP	pericyte	1.5196	0.000211248	3.67521	Lectin	1
CLEC11A	pericyte	-1.21737	0.0069689	2.15684	Lectin	1
PKD1L3	pericyte	-1.32565	0.0176651	1.75288	Lectin	1
MASP2	pericyte	-1.48537	0.00204074	2.69021	Lectin	1	15	10.7914
						139	139	100	0	139

## Sheet: PathwaySummary
	CM	+	-	Fibro	+	-	Endo	+	-	Macro	+	-	Pericyte	+	-
N-glycan Biosynthesis processing and branching	21	4	17	13	8	5	16	10	6	6	3	3	15	9	6
Complex capping of N-glycans / O-glycans / GSLs	13	11	2	7	4	3	4	3	1	1	1		5	2	3
Biosynthesis of GPI-anchored proteins	12	1	11	5	2	3	6	3	3	1		1	6	2	4
Biosynthesis of O-glycans	15	13	2	6	5	1	12	6	6	1		1	13	10	3
Biosynthesis of C-mannose	1	1		0			0			0			0
Biosynthesis of GAGs	14	12	2	15	11	4	13	8	5	3	1	2	10	6	4
Biosynthesis of core glycosphingolipids	20	8	12	14	8	6	12	9	3	3	1	2	16	8	8
Biosynthesis of sugar nucleotides	11	2	9	10	5	5	8	5	3	5	2	3	6	3	3
Transporter	15	7	8	8	5	3	6	3	3	1		1	9	6	3
Golgi_homeostasis	3		3				1		1	1		1	3	2	1
Glycogen	6	3	3	2	1	1	4	3	1	1	1		1		1
Sulfate Related	4	4		3	1	2	4	1	3	1		1	2	1	1
Lysosomal degradation of glycans	3	1	2	2		2	3	1	2	3		3	4	1	3
GPI-anchored protein	41	31	10	17	9	8	13	5	8	6		6	17	10	7
Proteoglycan protein	11	11		6	6		2	2		3	3		10	10
Miscellaneous	19	12	7	4		4	0			0			4	2	2
Carbohydrate Binding Module	5	1	4	2		2	1		1	1		1	3		3
Lectin	33	24	9	11	6	5	13	6	7	7	5	2	15	12	3
	247	146	101	125	71	54	118	65	53	44	17	27	139	84	55
	107	59	63	78	48	30	77	47	30	21	8	13	80	46	34
	0.196262			0.166667			0.207792			0.136364			0.1875
