# Supplementary material for: Integrated Multiomics Reveals Alterations in Paucimannose and Complex Type N-Glycans in Cardiac Tissue of Patients with COVID-19
Source: Mol Cell Proteomics. 2025 Feb 22;24(4):100929. doi: 10.1016/j.mcpro.2025.100929 (PMC12131855; doi:10.1016/j.mcpro.2025.100929)
Supplement: Supplemental_Tables_S3-S8 [file mmc5.xlsx]

## Sheet: Table_S3
Table S3. Patient characteristics for specimens used for glycomics analysis of FFPE tissue and isolated cardiomyocytes, and tissue imaging by H&E and lectin staining. NA = data not available
Patient Identifier	Experiment Type this patient sample was used for	Age	Sex	COVID Status	Ethnicity	Cause of Death	Patient history (any comorbidities, or relevant details to help match disease/control samples)	Cardiac biomarker values (Troponin, Creatine kinase-MB (CKMB), B-type natriuretic peptide (BNP) etc) if available.	Hemoglobin A1C (Hb A1C)	Body mass index (BMI)	Diabetes status (Type 1 (T1D), Type 2 (T2D))	Time from COVID diagnosis until death (If applicable)	If autopsy, indicate # hours from TOD until collection (if applicable)
A19-19	FFPE - IHC Staining, Lectin, Glycomics, H&E	45	Female	Negative	Caucasian	Respirtaory failure secondary to radiation and metastatic disease	metastatic ductal carcinoma of the breast, HLD	Na	NA	31.1	NA	Not applicable	9 hours
A21-133	FFPE - IHC Staining, Lectin, Glycomics, H&E	45	Male	Negative	African American	Pulmonary embolism followed by right heart strain	Current smoker, large saddle pulmonary embolism	Troponin=0.16	NA	28.96	NA	Not applicable	39 hours
A19-3	FFPE - IHC Staining, Lectin, H&E	49	Female	Negative	Caucasian	Metastatic cancer	pancreatic cancer, liver metastasis	NA	NA	19.9	NA	Not applicable	3.5 hours
A17-30	FFPE - IHC Staining, Lectin, Glycomics, H&E	50	Male	Negative	Caucasian	Respiratory distress due to large pulmonary embolism and moved to DNR	Malignant melanoma with metasases to the brain, HLD, HTN, Afib	NA	NA	37.2	NA	Not applicable	18 hours
A19-117	FFPE - IHC Staining, Lectin, Glycomics, H&E	57	Male	Negative	Caucasian	Pulmonary embolism treated with TPA, which lead to changed mental state passing the following morning	Myeloid lukemia status post bone marrow transplant, HTN, hyponatremia secondary to inappropriate ADH, nonalcoholic fatty liver disease, arthitis	BNP=161, Troponin I=0.18	9.8	33.2	T2D	Not applicable	5 hours
A17-24	FFPE - IHC Staining, Lectin, Glycomics, H&E	63	Male	Negative	Caucasian	Pulmonary failure	Asthma, COPD, non-obstructive CAD	BNP<25	NA	24.8	NA	Not applicable	9 hours
A21-26	FFPE - IHC Staining, Lectin, H&E	65	Female	Negative	Caucasian	Metastatic carcinoma	CKD, HTN, thryoid disease, Adenocarcinoma of left submandibular gland	Troponin I<0.04,	NA	34.4	NA	Not applicable	11 hours
A21-13	FFPE - IHC Staining, Lectin, Glycomics, H&E	66	Male	Negative	African American	Multiorgan failure secondary to blood cultured MRSA infection	CKD Stage 3, HTN, PAD	Troponin=1.26, BNP=551	6.6	24.9	T2D	Not applicable	10 hours
A19-77	FFPE - IHC Staining, Lectin, Glycomics, H&E	69	Male	Negative	Caucasian	Multiorgan failure secondary to sepsis	COPD, SVT s/p ablation	Troponin=0.11	6.1	27.8	NA	Not applicable	16 hours
A14-182	FFPE - IHC Staining, Lectin, Glycomics, H&E	71	Female	Negative	Caucasian	Pneumonia	Unspecified arrhythemia, HTN, asthma, COPD	Troponin= <0.04	6.1	26.8	NA	Not applicable	17.5 hours
A19-82	FFPE - IHC Staining, Lectin, Glycomics, H&E	72	Male	Negative	Caucasian	Sepsis with multiorgan failure secondary to pneumonia	CAD, HTN, HLD	Troponin=1.46, BNP=187	7.9	34.2	T2DM	Not applicable	15 hours
A17-103	FFPE - IHC Staining, Lectin, Glycomics, H&E	74	Male	Negative	Caucasian	Peripheral T-cell lymphoma	HTN	NA	NA	NA	NA	Not applicable	NA
A17-79	FFPE - IHC Staining, Lectin, Glycomics, H&E	80	Male	Negative	Caucasian	Pancreatic caner	HTN, Asthma, basal cell carcinoma, smoker, bladder cancer	NA	NA	29.4	NA	Not applicable	3 hours
RAS 003	Isolated CM Glycomics, FFPE - IHC Staining, Lectin, Glycomics, H&E	34	Female	Negative	Caucasian	Metastatic cancer	metastatic colon cancer, arthritis, GERD, liver disease, lynch syndrome	BNP=433	4.7	34	NA	Not applicable	14 hours
DH2	FFPE - IHC Staining, Lectin, H&E	56	Male	Negative	African American	Brain death	None	NA	NA	NA	NA	Not applicable	NA
DH1	FFPE - IHC Staining, Lectin, H&E	64	Male	Negative	Caucasian	Brain death	CAD, HTN	NA	NA	NA	NA	Not applicable	NA
RAS 001	Isolated CM Glycomics	53	Female	Negative	African American	Toxic metabilic Encephalopathy	Lumbr radiculopathy. HTN, Asthma,	Troponin=0.08	4.4	26.5	NA	Not applicable	12 hours
RAS 002	Isolated CM Glycomics	63	Male	Negative	Caucasian	Cardiac arrest	HTN, Hypothyroidism, COPD, CKD, OSA	Troponin<0.02	NA	31.39	NA	Not applicable	6 hours
14208	Isolated CM Glycomics	75	Female	Negative	Caucasian	Hemorrhagic stroke	HTN, ACEi, rheumatoid arthritis, Hx tobacco (quit 1997)	NA	NA	26.4	NA	Not applicable	NA
14083	Isolated CM Glycomics	32	Male	Negative	Asian-Pacific	Suicide	HTN, tobacco, Hx of drug abuse (marijuna, cocaine, hash, and speed)	NA	NA	27.4	NA	Not applicable	NA
14194	Isolated CM Glycomics	73	Male	Negative	Caucasian	Cerebral hemorrhage	HTN, MI, HL, tocacco, Ca blocker, propofol, Plavix	NA	NA	33.6	T2DM	Not applicable	NA
A20-136	FFPE - IHC Staining, Lectin, Glycomics, H&E	46	Female	Positive	Caucasian	COVID complications	Ischemic dillated cardiomyopathy, LVAD, CAD, uncontrollable diabetes, obesity	BNP= 144	6.6	47.6	T2D	4 days	70 hours
A20-118	FFPE - IHC Staining, Lectin, Glycomics, H&E	46	Male	Positive	African American	Stroke	Non-ischemic cardiomyopathy, systolic congestive heart failure, ICD, stage 3 CKD, Bipolar, schizophrenia	Troponin 1=18.04, BNP=1580	6.1	25.2	NA	NA	46 hours
A20-125	FFPE - IHC Staining, Lectin, H&E	50	Female	Positive	Caucasian	COVID	Liver disease, asthma, hypothyrodism, GERD	Troponin=0.10, BNP=403	NA	33.4	NA	16 days	24 hours
A20-129	FFPE - IHC Staining, Lectin, Glycomics, H&E	51	Male	Positive	Hispanic	COVID	HLD, HTN, T2DM	NA	6.9	39.5	T2D	22 days	16 hours
A20-133	FFPE - IHC Staining, Lectin, Glycomics, H&E	57	Male	Positive	Caucasian	COVID	HTN, HLD, T2DM, CKD, deep vein thrombosis, former smoker, and recent stroke	BNP= 69, troponin=0.04	10.1	32.8	T2D	8 days	4 hours
A20-128	FFPE - IHC Staining, Lectin, Glycomics, H&E	64	Male	Positive	Hispanic	COVID complications	Hypertension, hyperlipidemia, CAD, spinal cord injury resulting in parapglefia, history of PE, CKD, CHF, RA, BMI 38	Troponin I =0.04	9.3	35.4	T2D	13 days	15 hours
A21-27	FFPE - IHC Staining, Lectin, H&E	65	Female	Positive	African American	COVID	Hodgkin lymphoma, history of tobacca use, AKI	NA	NA	32	NA	17 hours	17 hours
A20-121	FFPE - IHC Staining, Lectin, Glycomics, H&E	66	Male	Positive	African American	COVID	HTN, HLD, CAD, history of NSTEMI, CKD stage 2, T2DM, GERD, obesity, diverticulosis, hypothyroidism, gout	Troponin=0.04	9.6	34.2	T2D	23 days	22 hours
A20-132	FFPE - IHC Staining, Lectin, Glycomics, H&E	70	Male	Positive	Caucasian	COVID	Alzheimer's dementia, paroxysmal Afib, COPPD, stroke, CAD, CKD, HTN	BNP=175, troponin=0.09	NA	22.5	NA	6 days	15 hours
A21-1	FFPE - IHC Staining, Lectin, Glycomics, H&E	70	Male	Positive	Caucasian	COVID	Acute on chronic respiratory failure, CAD, history of CABG, mitral vale stonosis and regurgitation with mitral valve replacement, COPD, small bowl tumor, ichemic cerebrovascular stroke, HTN, acute renal failure	BNP=841, troponin=0.04	5	29.3	NA	8 days	58 hours
A20-127	FFPE - IHC Staining, Lectin, Glycomics, H&E	71	Female	Positive	Caucasian	COVID	Pulmonary fibrosis with pulmonary HTN status post heart/lung transplant (2010), HTN, T2DM, HLD, OSA, osteoporosis	Troponin I =7ng/L	7.4	24.3	T2D	15 days	3hours
A20-134	FFPE - IHC Staining, Lectin, Glycomics, H&E	72	Male	Positive	Asian	COVID	HTN, HLD	NA	7	28.7	NA	16 days	17 hours
A20-117	FFPE - IHC Staining, Lectin, Glycomics, H&E	75	Male	Positive	Caucasian	COVID	Congestive heart failure with ICD, MI with stent placement, cerebral aneurysm rupture, morbid obesity, COPD, CDK, GERD, HTN, arthritis	Troponin=<0.04, BNP=627	NA	47.4	NA	10 days	42 hours
A20-130	FFPE - IHC Staining, Lectin, Glycomics, H&E	79	Male	Positive	Caucasian	COVID	Congestive heart failure, HTN, T2DM, arthritis, previous smoker	Troponin=0.11, BNP= 288	6.7	29.9	T2D	2 day	21 hours
A20-38	FFPE - IHC Staining, Lectin, Glycomics, H&E	73	Female	Positive	African American	Cardiac arrest	Arthitis, arteritis, cancer, CAD, DM, glaucoma, HLD, HTN, neuropathy, retinal artery occlusion, subarachnoid hemorrhage, sickle cell trait, stroke	NA	NA	NA	NA	1 day	38 hours
A20-79	FFPE - IHC Staining, Lectin, Glycomics, H&E	67	Male	Positive	Caucasian	COVID	Lupus arthritis, GERD	NA	NA	35.93	NA	8 days	21 hours
A20-100	FFPE - IHC Staining, Lectin, Glycomics, H&E	74	Male	Positive	Hispanic	COVID	T2DM, HTN	NA	NA	33.32	T2D	4 days	13 hours
A20-141	Isolated CM Glycomics, FFPE - Glycomics	83	Female	Positive	Caucasian	COVID complication	Stage3 CKD, GERD. Opsteopenia, Coronary atherosclerosis, Pul HTN d/t COPD, HTN, Thoracic aortic aneurysm w/o rupture, HLD, Hypothyroidism, Depression	Troponin=0.04, BNP=375	5.8	18.1	NA	12 days	13 hours
A21-6	Isolated CM Glycomics	69	Male	Positive	Unknown	COVID complication	Bipolar disorder, HTN, Ruptured AAA, CKD, DM, COPD	Troponin=0.18, BNP=165	6.3	30.4	T2D	9 days	91 hours
RAS 004	Isolated CM Glycomics	57	Male	Positive	Caucasian	COVID complication	DM, ADPKD, ESRD, HTN, TIA, HLD	Troponin=0.13	6	26.6	NA	21 days	21 hours

## Sheet: Table_S4
Table S4. Details of N-glycans identified by MS.
Glycan Number	Glycan Class	Observed m/z	Theoretical m/z	Mass error (ppm)	Charge	Composition	GlyTouCan ID	RRT	Structure	Diagnostic ions
1	Paucimannose	587.23	587.231	-1.36233	-1	GlcNAc2Man1	G65996GC	3.9		C ion: 179, Z ion: 407
2	Paucimannose	733.288	733.288	-0.409116	-1	GlcNAc2Man1 + Fuc1	G92744LV	6.1		Z ion:553
3	Paucimannose	749.285	749.283	2.66922	-1	GlcNAc2Man2 (A)	G27243WR	4.8		C ion: 341, Z ion: 407
4	Paucimannose	749.283	749.283	-0.266922	-1	GlcNAc2Man2 (B)	G53394BX	5.5
5	Paucimannose	895.342	895.341	1.45196	-1	GlcNAc2Man2 + Fuc1 (A)	G19483CU	7.2		C ion: 341, Z ion: 553
6	Paucimannose	895.341	895.341	0.111689	-1	GlcNAc2Man2 + Fuc1 (B)	G19483CU	8.1
7	Paucimannose	911.335	911.336	-1.09729	-1	GlcNAc2Man3 (A)	G17271TR	4	x2
8	Paucimannose	911.336	911.336	-0.329187	-1	GlcNAc2Man3 (B)	G17271TR	4.6		C ion:503
9	Paucimannose	911.336	911.336	0	-1	GlcNAc2Man3 (C)	G17271TR	5.7		C ion:503
10	Paucimannose	911.338	911.336	1.53621	-1	GlcNAc2Man3 (D)	G43547MI	6.7		D ion: 323, D ion-18:305
11	Paucimannose	1057.39	1057.39	0.283716	-1	GlcNAc2Man3 + Fuc1 (B)	G94017LW	6.9
12	Paucimannose	1057.39	1057.39	0.662005	-1	GlcNAc2Man3 + Fuc1 (C)	G94017LW	8
13	Paucimannose	1057.4	1057.39	1.32401	-1	GlcNAc2Man3 + Fuc1 (D)	G27815BZ	9		D ion: 323, D ion-18: 305
14	Paucimannose	1073.39	1073.39	-0.0931629	-1	GlcNAc2Man3 + Man1 (A)	G46554NZ	5.8	x3	C ion:503
15	Paucimannose	1073.39	1073.39	1.30428	-1	GlcNAc2Man3 + Man1 (B)	G58858DY	6.3		D ion:485, D ion-18:467
16	Paucimannose	1073.39	1073.39	1.58377	-1	GlcNAc2Man3 + Man1 (C)	G85291WT	7.5		D ion:485, D ion-18:467
17	Paucimannose	1219.45	1219.45	0.492026	-1	GlcNAc2Man3 + Man1,Fuc1 (A)	G71827NV	7.9	x3	C ion:503
18	Paucimannose	1219.45	1219.45	0.984053	-1	GlcNAc2Man3 + Man1,Fuc1 (B)	G00396DP	8.5		D ion:485, D ion-18:467
19	Paucimannose	1219.45	1219.45	0.328018	-1	GlcNAc2Man3 + Man1,Fuc1 (C)	G00396DP	9.7		D ion:485, D ion-18:467
20	High Mannose	1235.44	1235.44	1.37603	-1	GlcNAc2Man3 + Man2 (A)	G53809TW	5		D ion:485, D ion-18:467
21	High Mannose	1235.44	1235.44	-0.323771	-1	GlcNAc2Man3 + Man2 (B)	G53809TW	5.5		D ion:485, D ion-18:467
22	High Mannose	1235.44	1235.44	-0.242828	-1	GlcNAc2Man3 + Man2 (C)	G74852DN	6	x2
23	High Mannose	1235.45	1235.44	3.07582	-1	GlcNAc2Man3 + Man2 (D)	G73636FD	7.6		C ion:503, D ion:647, D ion-18:629
24	High Mannose	690.246	690.246	0.434628	-2	GlcNAc2Man3 + Man2,Fuc1	G42171JS	9.7		Z ion:350, D ion:647, D ion-18:629
25	High Mannose	698.251	698.244	10.598	-2	GlcNAc2Man3 + Man3 (A)	G64780OA	6.2		D ion:647, D ion-18:629
26	High Mannose	698.248	698.244	6.73117	-2	GlcNAc2Man3 + Man3 (B)	G93458GZ	6.8		D ion:809, D ion-18:791
27	High Mannose	771.273	771.273	0.648279	-2	GlcNAc2Man3 + Man3,Fuc1	G25700AJ	8.7		D ion:809, D ion-18:791
28	High Mannose	779.281	779.27	13.7308	-2	GlcNAc2Man3 + Man4 (A)	G68588ED	6.2		D ion:809, D ion-18:791
29	High Mannose	779.272	779.27	2.82315	-2	GlcNAc2Man3 + Man4 (B)	G53733WF	6.3		D ion:647, D ion-18:629
30	High Mannose	860.297	860.297	0.348717	-2	GlcNAc2Man3 + Man5 (A)	G09771GJ	6.1		D ion:971, D ion-18:953
31	High Mannose	860.311	860.297	16.2735	-2	GlcNAc2Man3 + Man5 (B)	G67272DI	6.3		D ion:809, D ion-18:791
32	High Mannose	860.297	860.297	0.813673	-2	GlcNAc2Man3 + Man5 (C)	G67272DI	6.5		D ion:809, D ion-18:791
33	High Mannose	860.799	860.297	583.985	-2	GlcNAc2Man3 + Man4,Glc1 (D)	G29250KT	7		D ion:647, D ion-18:629
34	High Mannose	941.334	941.323	12.0044	-2	GlcNAc2Man3 + Man6 (A)	G39578OU	6.4		D ion:971, D ion-18:953
35	High Mannose	941.323	941.323	0.424934	-2	GlcNAc2Man3 + Man5,Glc1 (B)	G96797KG	6.8		D ion 809, D ion-18:791
36	High Mannose	1022.35	1022.35	0.880325	-2	GlcNAc2Man3 + Man6,Glc1	G24620AI	6.9		D ion:971, D ion-18:953
37	Cx Mono	1114.42	1114.42	0.269199	-1	GlcNAc2Man3 + GlcNAc1	G59325ZF	7.7		D ion:526, D ion-18:508
38	Cx Mono	1260.48	1260.47	1.82471	-1	GlcNAc2Man3 + GlcNAc1,Fuc1 (A)	G40932HD	9.9		D ion:526, D ion-18:508
39	Cx Mono	637.73	637.731	-0.313612	-2	GlcNAc2Man3 + GlcNAc1,Gal1	G44298KL	8.5		D ion:688, D ion -18:670
40	Cx Mono	783.279	783.278	0.766011	-2	GlcNAc2Man3 + GlcNAc1,Gal1,NeuAc1 (A)	G29427JP	8.7		C ion:835, D ion:323, D ion-18:305
41	Cx Mono	783.279	783.278	0.766011	-2	GlcNAc2Man3 + GlcNAc1,Gal1,NeuAc1 (B)	G29427JP	10.1		D ion:979, D ion-18: 961
42	Cx Mono	783.28	783.278	1.78736	-2	GlcNAc2Man3 + GlcNAc1,Gal1,NeuAc1 (A1)	G29427JP	10.8		C ion:835, D ion:323, D ion-18:305
43	Cx Mono	783.279	783.278	1.53202	-2	GlcNAc2Man3 + GlcNAc1,Gal1,NeuAc1 (B1)	G29427JP	12.1		D ion:979, D ion-18: 961
44	Cx Mono	1422.53	1422.53	0.84357	-1	GlcNAc2Man3 + GlcNAc1,Gal1,Fuc1 (A)	G23394UB	8.5		D ion:688
45	Cx Mono	710.76	710.76	1.40695	-2	GlcNAc2Man3 + GlcNAc1,Gal1,Fuc1 (B)	G23394UB	10.5
46	Cx Mono	803.792	803.792	0.622052	-2	GlcNAc2Man3 + GlcNAc1,GalNAc1,NeuAc1	G29465YD	8		C ion:876
47	Cx Mono	856.308	856.307	0.934244	-2	GlcNAc2Man3 + GlcNAc1,Gal1,Fuc1,NeuAc1 (A)	G02340QD	10.4		C ion:835, B ion:817
48	Cx Mono	856.308	856.307	1.16781	-2	GlcNAc2Man3 + GlcNAc1,Gal1,Fuc1,NeuAc1 (B)	G02340QD	11.5		D ion:979, 6-arm;6-Sia
49	Cx Mono	856.308	856.307	1.05102	-2	GlcNAc2Man3 + GlcNAc1,Gal1,Fuc1,NeuAc1 (A1)	G02340QD	11.8		C ion:835, B ion:817
50	Cx Mono	856.308	856.307	1.05102	-2	GlcNAc2Man3 + GlcNAc1,Gal1,Fuc1,NeuAc1 (B1)	G02340QD	12.9		D ion:979
51	Hybrid	637.73	637.731	-0.156806	-2	GlcNAc2Man3 + Man1,GlcNAc1	G37692XE	6.9
52	Hybrid	718.757	718.757	0.556516	-2	GlcNAc2Man3 + Man2,GlcNAc1 (A)	G43463XA	6.5		D ion:647, D ion-18:629
53	Hybrid	718.757	718.757	0.139129	-2	GlcNAc2Man3 + Man1,GlcNAc1,Gal1 (B)	G48760ZH	6.7		D ion:485, D ion-18:467
54	Hybrid	791.786	791.786	0.505187	-2	GlcNAc2Man3 + Man2,GlcNAc1,Fuc1	G82119TF	7.8
55	Hybrid	799.785	799.783	1.62544	-2	GlcNAc2Man3 + Man2,GlcNAc1,Gal1	G95951LZ	7.4		D ion:647, D ion-18:629
56	Hybrid	820.797	820.297	610.023	-2	GlcNAc2Man3 + Man2,GlcNAc1,GalNAc1	G69030BZ	7.2		D ion:647, D ion-18:629
57	Hybrid	864.306	864.305	0.9256	-2	GlcNAc2Man3 + Man1,GlcNAc1,Gal1,NeuAc1 (A)	G45319NP	8.3		D ion:485, D ion-18:467, C ion:835
58	Hybrid	864.306	864.305	1.5041	-2	GlcNAc2Man3 + Man1,GlcNAc1,Gal1,NeuAc1 (B)	G45319NP	10.7		D ion:485, D ion-18:467,
59	Hybrid	872.813	872.812	0.916577	-2	GlcNAc2Man3 + Man2,GlcNAc1,Gal1,Fuc1 (A)	G04779SN	8.6		D ion:647, D ion-18:629, C ion:690
60	Hybrid	872.813	872.812	0.802005	-2	GlcNAc2Man3 + Man2,GlcNAc1,Gal1,Fuc1 (B)	G28492PA	9.2		D ion:647, D ion-18:629, Z ion:350
61	Hybrid	884.818	884.818	0.45207	-2	GlcNAc2Man3 + Man1,GlcNAc1,GalNAc1,NeuAc1	G89163OE	7.8		D ion:485, D ion-18:467, B ion:858
62	Hybrid	937.334	937.334	0	-2	GlcNAc2Man3 + Man1,GlcNAc1,Gal1,Fuc1,NeuAc1 (A)	G67302OM	9.9		D ion:485, D ion-18:467
63	Hybrid	937.335	937.334	1.17354	-2	GlcNAc2Man3 + Man1,GlcNAc1,Gal1,Fuc1,NeuAc1 (B)	G67302OM	11.6		D ion:485, D ion-18:467
64	Hybrid	945.332	945.331	1.48096	-2	GlcNAc2Man3 + Man2,GlcNAc1,Gal1,NeuAc1 (A)	G55036HU	9.1		D ion:647, D ion-18:629
65	Hybrid	945.332	945.331	1.16361	-2	GlcNAc2Man3 + Man2,GlcNAc1,Gal1,NeuAc1 (B)	G55036HU	11.1		D ion:647, D ion-18:629
66	Hybrid	957.847	957.847	0.313202	-2	GlcNAc2Man3 + Man1,GlcNAc1,GalNAc1,Fuc1, NeuAc1	G14994KB	9.4		C ion:876
67	Hybrid	965.845	965.844	0.310609	-2	GlcNAc2Man3 + Man2,GlcNAc1,GalNAc1,NeuAc1	G06301MG	8.5		C ion:876
68	Hybrid	1018.36	1018.36	1.27656	-2	GlcNAc2Man3 + Man2,GlcNAc1,Gal1,Fuc1,NeuAc1 (A)	G72404VA	10.6		C ion:835
69	Hybrid	1018.36	1018.36	2.55312	-2	GlcNAc2Man3 + Man2,GlcNAc1,Gal1,Fuc1,NeuAc1 (B)	G10063BT	11.9		D ion:647, D ion-18:629
70	Hybrid	1119.9	1119.9	1.25011	-2	GlcNAc2Man3 + Man2,GlcNAc2,Gal1,Fuc1,NeuAc1 (A)	G10063BT	11.3		C ion:1038
71	Hybrid	1119.9	1119.9	1.51799	-2	GlcNAc2Man3 + Man2,GlcNAc2,Gal1,Fuc1,NeuAc1 (B)	G10063BT	12.4		C ion:1038
72	Bisecting	1114.42	1114.42	-0.179466	-1	GlcNAc2Man3 + GlcNAc1 (B)	G35619UY	5.5
73	Bisecting	1260.47	1260.47	0.952023	-1	GlcNAc2Man3 + GlcNAc1,Fuc1 (B)	G95901MC	7.5
74	Bisecting	637.73	637.731	-0.627224	-2	GlcNAc2Man3 + Man1,GlcNAc1	G78054JK	5.4
75	Bisecting	759.783	759.784	-1.31616	-2	GlcNAc2Man3 + GlcNAc3	G12150CK	4.2		D ion-221 :508
76	Bisecting	791.786	791.786	0.252594	-2	GlcNAc2Man3 + Man2,GlcNAc1,Fuc1 (B)	G99310II	8.4		D ion-221, 629
77	Bisecting	832.813	832.812	0.120075	-2	GlcNAc2Man3 + GlcNAc3,Fuc1	G86821NY	5.9		D ion-221 :508, Z ion:553
78	Bisecting	840.809	840.81	-0.475732	-2	GlcNAc2Man3 + GlcNAc3,Gal1 (A)	G26518BW	4.8		D ion-221, 508
79	Bisecting	840.811	840.81	1.0704	-2	GlcNAc2Man3 + GlcNAc3,Gal1 (B)	G26518BW	5		D ion-221, 670
80	Bisecting	913.841	913.839	2.18857	-2	GlcNAc2Man3 + GlcNAc3,Gal1,Fuc1 (A)	G47133WV	6.4		D ion-221, 508
81	Bisecting	913.84	913.839	1.31314	-2	GlcNAc2Man3 + GlcNAc3,Gal1,Fuc1 (B)	G47133WV	6.6		D ion-221, 670
82	Bisecting	921.836	921.836	-0.108479	-2	GlcNAc2Man3 + GlcNAc3,Gal2	G07654FU	5.7		D ion-221, 670
83	Bisecting	994.866	994.865	0.502581	-2	GlcNAc2Man3 + GlcNAc3,Gal2,Fuc1	G27860IO	7.2		D ion-221, 670
84	Bisecting	1067.38	1067.38	0.562122	-2	GlcNAc2Man3 + GlcNAc3,Gal2,NeuAc1	G55640OH	7.3		C ion:835, D ion-221, 670
85	Bisecting	1059.39	1059.39	0.377577	-2	GlcNAc2Man3 + GlcNAc3,Gal1,Fuc1,NeuAc1 (A)	G14392SI	7.9		C ion:835, D ion-221, 961
86	Bisecting	1059.39	1059.39	1.6047	-2	GlcNAc2Man3 + GlcNAc3,Gal1,Fuc1,NeuAc1 (B)	G14392SI	9.4		C ion:835, D ion-221, 961
87	Bisecting	1096.41	1096.4	1.73294	-2	GlcNAc2Man3 + GlcNAc4,Gal2,Fuc1 (A)	G67634VG	7.9		D ion-221: 873
88	Bisecting	1096.41	1096.4	0.364829	-2	GlcNAc2Man3 + GlcNAc4,Gal2,Fuc1 (B)	G64424PR	8.6		D ion-221:, 1035
89	Bisecting	1140.41	1140.41	0.7015	-2	GlcNAc2Man3 + GlcNAc3,Gal2,Fuc1,NeuAc1 (A)	G14392SI	8.4		D ion-221:, 961, C ion 835
90	Bisecting	1140.41	1140.41	1.05225	-2	GlcNAc2Man3 + GlcNAc3,Gal2,Fuc1,NeuAc1 (B)	G14392SI	8.6		D ion-221: 670, C ion:835
91	Bisecting	1140.41	1140.41	1.49069	-2	GlcNAc2Man3 + GlcNAc3,Gal2,Fuc1,NeuAc1 (A1)	G14392SI	10.1		D ion-221: 961, C ion:835
92	Bisecting	1140.42	1140.41	1.92913	-2	GlcNAc2Man3 + GlcNAc3,Gal2,Fuc1,NeuAc1 (B1)	G14392SI	10.3		D ion-221: 670, C ion:835
93	Bisecting	1177.43	1177.43	0.424653	-2	GlcNAc2Man3 + GlcNAc4,Gal3,Fuc1	G78130XL	8.9		D ion-221, 1035, D ion-18 :1017
94	Cx Bi	658.244	658.244	0.759597	-2	GlcNAc2Man3 + GlcNAc2	G39213VZ	6.2		D ion:526
95	Cx Bi	731.281	731.273	11.3501	-2	GlcNAc2Man3 + GlcNAc2,Fuc1	G80858MF	8.2		D ion:526
96	Cx Bi	739.27	739.27	0.270537	-2	GlcNAc2Man3 + GlcNAc2,Gal1 (A)	G89993FE	7.1		D ion:688
97	Cx Bi	739.27	739.27	-0.270537	-2	GlcNAc2Man3 + GlcNAc2,Gal1 (B)	G89993FE	7.5		D ion:526, D ion-18:508
98	Cx Bi	812.31	812.299	13.0494	-2	GlcNAc2Man3 + GlcNAc2,Gal1,Fuc1 (A)	G27919IH	8.9		D ion:688
99	Cx Bi	812.305	812.299	6.7709	-2	GlcNAc2Man3 + GlcNAc2,Gal1,Fuc1 (B)	G27919IH	9.2		D ion:526, D ion-18:508
100	Cx Bi	820.3	820.297	3.65721	-2	GlcNAc2Man3 + GlcNAc2,Gal2	G36191CD	8.2		D ion:688
101	Cx Bi	832.813	832.812	0.24015	-2	GlcNAc2Man3 + GlcNAc2,GalNAc1,Fuc1	G63253XC	8.1
102	Cx Bi	840.811	840.81	0.951464	-2	GlcNAc2Man3 + GlcNAc2,GalNAc1,Gal1	G53113PI	7.8		D ion:688
103	Cx Bi	884.818	884.818	0.339053	-2	GlcNAc2Man3 + GlcNAc2,Gal1,NeuAc1 (A)	G91542NW	8.6		D ion:979
104	Cx Bi	884.819	884.818	1.13018	-2	GlcNAc2Man3 + GlcNAc2,Gal1,NeuAc1 (B)	G91542NW	9.1		C ion:835
105	Cx Bi	884.82	884.818	1.9213	-2	GlcNAc2Man3 + GlcNAc2,Gal1,NeuAc1 (C)	G91542NW	11.1		D ion:979
106	Cx Bi	893.339	893.326	14.8882	-2	GlcNAc2Man3 + GlcNAc2,Gal2,Fuc1	G27658AJ	9.9		D ion:688
107	Cx Bi	913.84	913.839	0.984856	-2	GlcNAc2Man3 + GlcNAc2,GalNAc1,Gal1,Fuc1	G53113PI	9.5		D ion:688
108	Cx Bi	934.352	934.352	0.321078	-2	GlcNAc2Man3 + GlcNAc2,GalNAc2,Fuc1	G09276VG	9.6
109	Cx Bi	957.848	957.847	1.14841	-2	GlcNAc2Man3 + GlcNAc2,Gal1,Fuc1,NeuAc1 (A)	G21530HL	10.6		C ion:835
110	Cx Bi	957.848	957.847	0.939607	-2	GlcNAc2Man3 + GlcNAc2,Gal1,Fuc1,NeuAc1 (B)	G21530HL	11.9		D ion:979
111	Cx Bi	965.845	965.844	0.931827	-2	GlcNAc2Man3 + GlcNAc2,Gal2,NeuAc1 (A)	G37427AX	9.5		D ion:979
112	Cx Bi	965.852	965.844	7.76523	-2	GlcNAc2Man3 + GlcNAc2,Gal2,NeuAc1 (A)	G37427AX	9.7		C ion:835, D ion:688
113	Cx Bi	965.847	965.844	2.69195	-2	GlcNAc2Man3 + GlcNAc2,Gal2,NeuAc1 (A1)	G37427AX	11.4		C ion:835
114	Cx Bi	965.846	965.844	1.24244	-2	GlcNAc2Man3 + GlcNAc2,Gal2,NeuAc1 (B1)	G37427AX	11.5		D ion:979
115	Cx Bi	978.361	978.36	1.12433	-2	GlcNAc2Man3 + GlcNAc2,GalNAc1,Fuc1,NeuAc1	G83257QY	10.2		C ion:876, B ion:696
116	Cx Bi	986.359	986.358	1.01383	-2	GlcNAc2Man3 + GlcNAc2,GalNAc1,Gal1,NeuAc1	G16650VJ	9.1		C ion:876, B ion:696
117	Cx Bi	1038.88	1038.87	8.37446	-2	GlcNAc2Man3 + GlcNAc2,Gal2,Fuc1,NeuAc1 (A)	G32340DX	11
118	Cx Bi	1038.88	1038.87	6.54555	-2	GlcNAc2Man3 + GlcNAc2,Gal2,Fuc1,NeuAc1 (B)	G32340DX	12.1
119	Cx Bi	1059.39	1059.39	1.22713	-2	GlcNAc2Man3 + GlcNAc2,GalNAc1,Gal1,Fuc1, NeuAc1	G61572IO	10.7		C ion:876, D ion:688, B ion:696
120	Cx Bi	1079.9	1079.9	1.57422	-2	GlcNAc2Man3 + GlcNAc2,GalNAc2,Fuc1,NeuAc1	G76497KR	10.8
121	Cx Bi	1111.4	1111.39	4.49886	-2	GlcNAc2Man3 + GlcNAc2,Gal2,NeuAc2 (A)	G77252PU	11.1		D ion-18:961
122	Cx Bi	1111.39	1111.39	1.34966	-2	GlcNAc2Man3 + GlcNAc2,Gal2,NeuAc2 (B)	G14047PA	12.6
123	Cx Bi	1111.39	1111.39	1.52961	-2	GlcNAc2Man3 + GlcNAc2,Gal2,NeuAc2 (C)	G84467IZ	13.6
124	Cx Bi	1111.9	1111.9	1.70878	-2	GlcNAc2Man3 + GlcNAc2,Gal2,NeuAc1,Fuc2	G20127MC	11.4
125	Cx Bi	1184.42	1184.42	1.77302	-2	GlcNAc2Man3 + GlcNAc2,Gal2,Fuc1,NeuAc2 (A)	G17689DH	11.9
126	Cx Bi	1184.42	1184.42	1.68859	-2	GlcNAc2Man3 + GlcNAc2,Gal2,Fuc1,NeuAc2 (B)	G59655SA	13.3
127	Cx Bi	1184.42	1184.42	3.20832	-2	GlcNAc2Man3 + GlcNAc2,Gal2,Fuc1,NeuAc2 (C)	G56749GV	13.9
128	Cx Tri	913.84	913.839	1.20371	-2	GlcNAc2Man3 + GlcNAc3,Gal1,Fuc1	G74619XO	9.9
129	Cx Tri	994.866	994.865	0.603097	-2	GlcNAc2Man3 + GlcNAc3,Gal2,Fuc1 (A)	G33340AE	10		D ion:1053, D ion-18:1035, D-ion-36:1017
130	Cx Tri	994.866	994.865	1.00516	-2	GlcNAc2Man3 + GlcNAc3,Gal2,Fuc1 (B)	G33340AE	10.3		Absence of D ion:1053, Presence of E ion:831
131	Cx Tri	1002.86	1002.86	0.498573	-2	GlcNAc2Man3 + GlcNAc3,Gal3 (B)	G91496ML	9.3		D ion:1053, D ion-18:1035, D ion-36:1017
132	Cx Tri	1002.86	1002.86	0.997145	-2	GlcNAc2Man3 + GlcNAc3,Gal3 (B)	G91496ML	10.2		E ion:831
133	Cx Tri	1059.39	1059.39	2.17107	-2	GlcNAc2Man3 + GlcNAc3,Gal1,Fuc1,NeuAc1 (A)	G02635WB	11.1
134	Cx Tri	1059.39	1059.39	1.03834	-2	GlcNAc2Man3 + GlcNAc3,Gal1,Fuc1,NeuAc1 (B)	G02635WB	12.1
135	Cx Tri	1059.39	1059.39	1.22713	-2	GlcNAc2Man3 + GlcNAc3,Gal1,Fuc1,NeuAc1 (C)	G02635WB	12.3
136	Cx Tri	1075.89	1075.89	1.02241	-2	GlcNAc2Man3 + GlcNAc3,Gal3,Fuc1 (A)	G10328BW	10.7		D ion:1053, D ion-18:1035, D ion-36:1017
137	Cx Tri	1075.89	1075.89	0.836515	-2	GlcNAc2Man3 + GlcNAc3,Gal3,Fuc1 (B)	G10328BW	11.2		E ion:831
138	Cx Tri	1140.42	1140.41	1.92913	-2	GlcNAc2Man3 + GlcNAc3,Gal2,Fuc1,NeuAc1 (A)	G66601QV	10.8
139	Cx Tri	1140.41	1140.41	1.49069	-2	GlcNAc2Man3 + GlcNAc3,Gal2,Fuc1,NeuAc1 (B)	G66601QV	11.8
140	Cx Tri	1148.41	1148.41	2.00277	-2	GlcNAc2Man3 + GlcNAc3,Gal3,NeuAc1 (A)	G09811CA	10.5
141	Cx Tri	1148.41	1148.41	2.00277	-2	GlcNAc2Man3 + GlcNAc3,Gal3,NeuAc1 (B)	G09811CA	11.6		D ion:1344, D ion-18:1326
142	Cx Tri	1213.44	1213.44	2.14267	-2	GlcNAc2Man3 + GlcNAc3,Gal2,Fuc2,NeuAc1	G03576JS	12.3
143	Cx Tri	1221.43	1221.44	-5.64907	-2	GlcNAc2Man3 + GlcNAc3,Gal3,Fuc1,NeuAc1 (A)	G66420HM	11.3
144	Cx Tri	1221.44	1221.44	1.14619	-2	GlcNAc2Man3 + GlcNAc3,Gal3,Fuc1,NeuAc1 (B)	G66420HM	11.8
145	Cx Tri	1221.44	1221.44	1.06432	-2	GlcNAc2Man3 + GlcNAc3,Gal3,Fuc1,NeuAc1 (C)	G66420HM	12.2
146	Cx Tri	1221.44	1221.44	1.22806	-2	GlcNAc2Man3 + GlcNAc3,Gal3,Fuc1,NeuAc1 (D)	G66420HM	12.3		D ion:1344, D ion-18:1326
147	Cx Tri	1221.44	1221.44	0.982447	-2	GlcNAc2Man3 + GlcNAc3,Gal3,Fuc1,NeuAc1 (E)	G66420HM	12.5		D ion:1344, D ion-18:1326
148	Cx Tri	1221.44	1221.44	1.47367	-2	GlcNAc2Man3 + GlcNAc3,Gal3,Fuc1,NeuAc1 (F)	G66420HM	12.8		D ion:1344, D ion-18:1326
149	Cx Tri	1221.44	1221.44	1.71928	-2	GlcNAc2Man3 + GlcNAc3,Gal3,Fuc1,NeuAc1 (G)	G66420HM	13.8
150	Cx Tri	1294.47	1294.47	1.77679	-2	GlcNAc2Man3 + GlcNAc3,Gal3,Fuc2,NeuAc1	G66420HM	12.1
151	Cx Tri	1366.99	1366.99	1.68253	-2	GlcNAc2Man3 + GlcNAc3,Gal3,Fuc1,NeuAc2 (A)	G29419HY	13.4
152	Cx Tri	1366.99	1366.99	1.38992	-2	GlcNAc2Man3 + GlcNAc3,Gal3,Fuc1,NeuAc2 (B)	G29419HY	13.8
153	Cx Tri	1366.99	1366.99	1.75569	-2	GlcNAc2Man3 + GlcNAc3,Gal3,Fuc1,NeuAc2 (A1)	G29419HY	13.9
154	Cx Tri	1366.99	1366.99	1.24361	-2	GlcNAc2Man3 + GlcNAc3,Gal3,Fuc1,NeuAc2 (B1)	G29419HY	14.1
155	Cx Tet	1258.46	1258.46	1.50978	-2	GlcNAc2Man3 + GlcNAc4,Gal4,Fuc1	G80536KU	11.5
156	Cx Tet	1404.01	1404.01	1.7094	-2	GlcNAc2Man3 + GlcNAc4,Gal4,Fuc1,NeuAc1 (A)	G12566UU	12
157	Cx Tet	1404.01	1404.01	1.28205	-2	GlcNAc2Man3 + GlcNAc4,Gal4,Fuc1,NeuAc1 (B)	G12566UU	12.6

## Sheet: Table_S5
Table S5. Relative abundance of N-glycans identified by MS in FFPE cardiac tissue from COVID (-) patients.
Class	Peptide	Molecule Formula	Precursor Charge	913_Moon_20220331_90_MW034_NON_COVID_17_DH7_001_rep Total Area MS1	913_Moon_20220319_90_MW033_NON_COVID_12_A17_79_001 Total Area MS1	913_Moon_20220319_90_MW033_NON_COVID_1_A17_30_001 Total Area MS1	913_Moon_20220319_90_MW033_NON_COVID_3_A19_77_001 Total Area MS1	913_Moon_20220319_90_MW033_NON_COVID_6_A14_182_001 Total Area MS1	913_Moon_20220319_90_MW033_NON_COVID_8_A19_19_001 Total Area MS1	913_Moon_20220319_90_MW033_NON_COVID_1_A17_103_001 Total Area MS1	913_Moon_20220317_90_MW033_non_covid_5 Total Area MS1	913_Moon_20220331_90_MW034_NON_COVID_12_A19_82_001 Total Area MS1	913_Moon_20220331_90_MW034_NON_COVID_15_RAS3_001 Total Area MS1	913_Moon_20220331_90_MW034_NON_COVID_16_DH_2_10_001 Total Area MS1	913_Moon_20220331_90_MW034_NON_COVID_2_A21_033_001 Total Area MS1	913_Moon_20220331_90_MW034_NON_COVID_3_A19_3_001 Total Area MS1	913_Moon_20220331_90_MW034_NON_COVID_6_A17_24_001 Total Area MS1	913_Moon_20220331_90_MW034_NON_COVID_8_A21_13_001 Total Area MS1	913_Moon_20220331_90_MW034_NON_COVID_26_A21_26_001 Total Area MS1			% relative abundance DH7	Sum individual Class	% relative abundance A17-79	Sum individual Class	% relative abundance A17-30	Sum individual Class	% relative abundance A19-77	Sum individual Class	% relative abundance A14-182	Sum individual Class	% relative abundance A19-19	Sum individual Class	% relative abundance A17-103	Sum individual Class	% relative abundance A19-117	Sum individual Class	% relative abundance A19-82	Sum individual Class	% relative abundance RAS3	Sum individual Class	% relative abundance DH2	Sum individual Class	% relative abundance A21-33	Sum individual Class	% relative abundance A19-3	Sum individual Class	% relative abundance A17-24	Sum individual Class
Pauci-mannose	GlcNAc2Man1 (GU:3.9)	C22H40O16N2	-1	799217	989164	1141841	1006221	1088822	369736	341638	158704	197879	69580	189159	83270	434222	385383	269655	502211			0.0201159		0.0402842		0.0285551		0.0313216		0.0314035		0.0107566		0.0188093		0.0133649		0.0178139		0.0114712		0.0133665		0.0149806		0.0169825		0.0264132
Pauci-mannose	GlcNAc2Man1 + Fuc1 (GU:6.05)	C28H50O20N2	-1	844912	666275	814837	712943	1135028	292510	131557	172692	342637	160773	354800	154733	555813	335088	300103	515555			0.021266		0.0271344		0.0203774		0.0221925		0.0327362		0.00850991		0.00724303		0.0145429		0.0308456		0.0265055		0.0250711		0.0278371		0.021738		0.0229661
Pauci-mannose	GlcNAc2Man2 (GU:4.8A)	C28H50O21N2	-1	33813564	30525848	14967067	33443484	40808320	12496597	11648563	7892378	8207468	2753966	8157524	5111495	9858733	12963660	8758395	11474390			0.851072		1.24318		0.374295		1.04103		1.17698		0.36356		0.641325		0.664639		0.738869		0.454027		0.576432		0.919579		0.385578		0.888497
Pauci-mannose	GlcNAc2Man2 (GU:5.5B)	C28H50O21N2	-1	2055284	2065728	1515927	2100785	2344999	845413	689612	356847	626407	194965	626840	289416	1312730	1150497	777178	1195932			0.0517305		0.0841278		0.0379102		0.0653931		0.0676339		0.0245954		0.0379674		0.0300511		0.0563917		0.0321425		0.0442941		0.0520671		0.0513412		0.0788522
Pauci-mannose	GlcNAc2Man2 + Fuc1 (GU:7.2A)	C34H60O25N2	-1	44039168	31951404	19297828	32207234	41731980	12196898	14532194	6545285	10833621	4172416	10258045	4762163	17069336	15284803	12379015	13746619			1.10845		1.30124		0.482598		1.00254		1.20362		0.354841		0.800087		0.551196		0.975286		0.687877		0.72486		0.856733		0.667586		1.04758
Pauci-mannose	GlcNAc2Man2 + Fuc1 (GU:8.1B)	C34H60O25N2	-1	1198617	1006251	650180	1231935	1611438	703415	547402	275842	285026	93074	312041	151146	770218	624268	394355	598113			0.0301686		0.0409801		0.0162596		0.0383476		0.0464767		0.0204642		0.0301379		0.0232294		0.0256592		0.0153445		0.0220496		0.0271918		0.0301234		0.0427858
Pauci-mannose	GlcNAc2Man3 (GU:4A)	C34H60O26N2	-1	864768	1337482	824591	1374173	1343930	486730	453653	164142	191709	54822	173933	72472	531705	480462	269588	506506			0.0217658		0.0544696		0.0206213		0.0427752		0.0387613		0.0141603		0.0249764		0.0138228		0.0172584		0.00903812		0.0122906		0.013038		0.0207951		0.0329297
Pauci-mannose	GlcNAc2Man3 (GU:4.6B)	C34H60O26N2	-1	8325186	7849756	4197527	7583686	9188742	3430732	2852912	1693686	1524382	788745	1741873	930002	2432839	3500586	2180661	2774680			0.209541		0.319685		0.104971		0.236065		0.265019		0.0998093		0.15707		0.14263		0.137231		0.130035		0.123085		0.167311		0.095149		0.239921
Pauci-mannose	GlcNAc2Man3 (GU:5.7C)	C34H60O26N2	-1	14148483	9948986	4750562	9909708	12286974	3815785	3656415	2768620	2445386	956976	2188019	1604133	3268423	5269367	2724980	3992637			0.356111		0.405177		0.118802		0.308469		0.354378		0.111012		0.201308		0.233153		0.220143		0.15777		0.154611		0.28859		0.127829		0.361149
Pauci-mannose	GlcNAc2Man3 (GU:6.7D)	C34H60O26N2	-1	39215600	37876412	31391370	32241816	42084216	16049290	13800987	12653195	15736517	3857607	15407277	6322908	18732724	17935582	16334798	11822550			0.987038		1.54253		0.785033		1.00362		1.21378		0.466917		0.75983		1.06556		1.41666		0.635977		1.08872		1.13752		0.732642		1.22926
Pauci-mannose	GlcNAc2Man3 + Fuc1 (GU:6.9A)	C40H70O30N2	-1	1932428	1122150	574464	1682831	2464292	713554	584842	289237	317011	128726	299453	115384	653304	607166	412218	479067			0.0486383		0.0457001		0.0143661		0.0523831		0.0710745		0.0207592		0.0321992		0.0243574		0.0285386		0.0212222		0.0211601		0.0207581		0.0255509		0.0416136
Pauci-mannose	GlcNAc2Man3 + Fuc1 (GU:8B)	C40H70O30N2	-1	2274174	921034	624326	1957938	2786724	689870	618590	432878	835914	128380	329918	142789	686815	699167	426533	555215			0.0572399		0.0375095		0.0156131		0.0609466		0.080374		0.0200702		0.0340572		0.0364538		0.0752523		0.0211651		0.0233129		0.0256883		0.0268615		0.0479192
Pauci-mannose	GlcNAc2Man3 + Fuc1 (GU:9C)	C40H70O30N2	-1	59695376	59124096	41845280	56456876	70028880	30331040	24391628	17888210	20172164	7662897	20340924	8495392	34573304	33313012	24086046	22500206			1.5025		2.40786		1.04646		1.75739		2.01976		0.882412		1.34291		1.50641		1.81598		1.26333		1.43734		1.52836		1.35217		2.28319
Pauci-mannose	GlcNAc2Man3 + Man1 (GU:5.8A)	C40H70O31N2	-1	33730980	30143038	15083941	26191122	31344810	11031241	10918058	7173222	6178746	2742201	5571815	3770613	9816550	14194410	8172721	10818905			0.848993		1.22759		0.377218		0.815276		0.904039		0.320929		0.601107		0.604076		0.556235		0.452087		0.393719		0.678349		0.383928		0.972849
Pauci-mannose	GlcNAc2Man3 + Man1 (GU:6.3B)	C40H70O31N2	-1	50492288	25824322	34887948	31869028	42117384	21368608	12929905	9225167	18452328	6337367	18306780	10990315	19371282	22099436	19575376	17168102			1.27087		1.05171		0.872475		0.992017		1.21474		0.621671		0.711871		0.776876		1.66115		1.0448		1.2936		1.9772		0.757616		1.51464
Pauci-mannose	GlcNAc2Man3 + Man1 (GU:7.5C)	C40H70O31N2	-1	3991676	2824200	1946615	3104310	3300561	1458548	1066031	1041456	1033743	400429	972873	638673	1931734	1874034	1243770	1708459			0.100469		0.115017		0.0486808		0.0966308		0.095194		0.0424331		0.0586916		0.0877038		0.0930617		0.0660159		0.0687457		0.1149		0.0755506		0.128442
Pauci-mannose	GlcNAc2Man3 + Man1,Fuc1 (GU:7.9A)	C46H80O35N2	-1	6737041	3672853	2111774	5743131	7003696	2317400	2126623	1188141	1090938	453275	1012673	419614	2142372	2292403	1521115	1702204			0.169568		0.149579		0.0528111		0.178772		0.201999		0.0674194		0.117084		0.100057		0.0982106		0.0747283		0.0715581		0.0754903		0.0837887		0.157116
Pauci-mannose	GlcNAc2Man3 + Man1,Fuc1 (GU:8.5B)	C46H80O35N2	-1	3346442	3086587	2035992	3177876	4286921	1857936	1354063	941267	1009686	314186	1026664	505481	1726650	1575957	1252461	1060931			0.0842284		0.125703		0.0509159		0.0989207		0.123642		0.0540524		0.0745495		0.0792666		0.090896		0.0517976		0.0725467		0.0909381		0.0675297		0.108012
Pauci-mannose	GlcNAc2Man3 + Man1,Fuc1 (GU:9.7C)	C46H80O35N2	-1	516046	526787	371507	448665	726895	212524	201894	132089	125240	31960	112043	48860	258593	195257	138067	200802			0.0129886	7.75275	0.0214537	10.2409	0.00929062	4.47726	0.013966	7.85806	0.0209649	9.16258	0.0061829	3.51055	0.0111155	5.66234	0.0111236	5.97852	0.0112746	8.06676	0.00526902	5.1606	0.00791725	6.17469	0.00879012	8.02532	0.0101136	4.93287	0.0133824	9.23752
High Mannose	GlcNAc2Man3 + Man2 (GU:5A)	C46H80O36N2	-1	7486106	5537431	4586671	8086784	9449024	3386184	2346738	1485408	2520942	634433	2299093	1052265	3266203	2546024	1954443	2440897			0.188422		0.225515		0.114703		0.251725		0.272526		0.0985133		0.129202		0.12509		0.226945		0.104595		0.16246		0.189307		0.127742		0.174498
High Mannose	GlcNAc2Man3 + Man2 (GU:5.5B)	C46H80O36N2	-1	2300614	2883311	1440564	2539522	2154641	643410	785539	478094	470040	201866	438239	243218	1003822	1207558	774999	968517			0.0579054		0.117424		0.0360255		0.0790501		0.0621436		0.0187185		0.0432488		0.0402616		0.0423149		0.0332802		0.0309671		0.0437559		0.0392597		0.082763
High Mannose	GlcNAc2Man3 + Man2 (GU:6C)	C46H80O36N2	-1	2829305	2583154	1635617	2417228	2898116	876144	865807	561437	602067	189540	581175	305555	1119608	1364504	761443	1213506			0.0712123		0.1052		0.0409034		0.0752433		0.0835868		0.0254894		0.047668		0.0472801		0.0542005		0.0312481		0.0410673		0.0549706		0.0437882		0.0935197
High Mannose	GlcNAc2Man3 + Man2 (GU:7.6D)	C46H80O36N2	-1	303362432	191869488	202413024	217620336	232871808	148171456	109521328	96925944	95754712	59045412	96048584	59523404	191944528	159234528	149297904	134031752			7.63549		7.81398		5.06193		6.77407		6.71643		4.31071		6.02983		8.1624		8.62022		9.7344		6.78704		10.7085		7.507		10.9135
High Mannose	GlcNAc2Man3 + Man2,Fuc1 (GU:9.7)	C52H90O40N2	-2	1368397	866165	594774	1217488	1408035	623614	405699	257124	312178	143590	322921	113642	660381	564808	439975	422930			0.0344419		0.035275		0.0148741		0.0378979		0.0406102		0.0181426		0.0223362		0.0216531		0.0281035		0.0236727		0.0228184		0.0204447		0.0258277		0.0387105
High Mannose	GlcNAc2Man3 + Man3 (GU:6.2A)	C52H90O41N2	-2	234010608	199739728	155020848	192804896	227205952	112856352	97880792	75350224	79523952	30363728	75669912	41476328	129772432	108475304	95800568	81438304			5.88994		8.1345		3.87675		6.00162		6.55302		3.2833		5.38894		6.34545		7.15906		5.00585		5.34703		7.46176		5.07543		7.43463
High Mannose	GlcNAc2Man3 + Man3 (GU:6.8B)	C52H90O41N2	-2	43206776	46833500	26590232	45878512	43892208	19573106	12528546	10527056	10507270	5372223	9573215	4694748	16391656	24644678	13122563	12740448			1.08749		1.90732		0.664966		1.4281		1.26593		0.569435		0.689774		0.886512		0.945906		0.885681		0.676468		0.844605		0.641082		1.68908
High Mannose	GlcNAc2Man3 + Man3,Fuc1 (GU:8.7)	C58H100O45N2	-2	1477316	1262715	762444	1914087	1989684	569534	669447	240827	292989	122449	267289	66064	573718	585875	446932	438078			0.0371834		0.0514247		0.0190671		0.0595816		0.057386		0.0165693		0.0368572		0.0202807		0.026376		0.0201873		0.0188873		0.0118852		0.0224383		0.0401544
High Mannose	GlcNAc2Man3 + Man4 (GU:6.2A)	C58H100O46N2	-2	137446432	135649904	116356128	156382432	138321232	71732488	66806196	37182804	43999652	23929046	40858928	16323488	76535816	70374000	56080600	43332548			3.45946		5.52441		2.90982		4.86786		3.98943		2.08689		3.67809		3.13126		3.96102		3.94501		2.8872		2.93666		2.99334		4.82326
High Mannose	GlcNAc2Man3 + Man4 (GU:6.3B)	C58H100O46N2	-2	43907560	29792044	36919612	45684408	38214912	23215980	23097034	12849725	14366124	7148228	14574694	5815820	25515152	16602059	16084560	13376262			1.10513		1.2133		0.923283		1.42206		1.10219		0.675416		1.27163		1.08211		1.2933		1.17848		1.02989		1.04629		0.997904		1.13786
High Mannose	GlcNAc2Man3 + Man5 (GU:6.1A)	C64H110O51N2	-2	15750502	15588687	15928374	15270269	20840902	9444772	9639299	4456895	4775326	2512590	4533086	1813703	11259362	6164527	5853233	6771493			0.396433		0.634857		0.398335		0.475332		0.601088		0.274774		0.530703		0.375327		0.429894		0.414233		0.32032		0.326293		0.440357		0.422501
High Mannose	GlcNAc2Man3 + Man5 (GU:6.3B)	C64H110O51N2	-2	176181056	121269488	126682632	173620560	172910800	109629616	92055600	61101032	77300016	35595556	77911392	31182400	122076632	69031752	91518008	70411312			4.43439		4.93876		3.16807		5.40445		4.98705		3.18942		5.06823		5.14548		6.95886		5.86839		5.50542		5.60984		4.77445		4.73126
High Mannose	GlcNAc2Man3 + Man5 (GU:6.5C)	C64H110O51N2	-2	17032128	9369214	10315048	11836641	15587915	7051478	6936662	3345559	4661397	2342504	3774307	3564878	7864030	4799589	4882511	6000600			0.428691		0.381566		0.257958		0.36845		0.449583		0.205147		0.381906		0.281739		0.419638		0.386192		0.266702		0.641336		0.307564		0.328952
High Mannose	GlcNAc2Man3 + Man4,Glc1 (GU:7)	C64H110O51N2	-2	2038744	478388	610718	407463	809490	412237	789844	610265	564115	44189	501051	81017	776715	93805	239228	354608			0.0513142		0.0194826		0.0152728		0.0126835		0.0233471		0.0119931		0.0434858		0.0513921		0.0507839		0.00728513		0.0354056		0.0145753		0.0303775		0.00642916
High Mannose	GlcNAc2Man3 + Man6 (GU:6.4A)	C70H120O56N2	-2	319224256	180529312	209503104	198042448	208421296	152509696	114605800	98486120	77531752	49071884	78169720	46686752	198937024	84880336	101765024	101015072			8.03472		7.35214		5.23924		6.16465		6.01124		4.43692		6.30976		8.29378		6.97972		8.09014		5.52368		8.39914		7.78048		5.81749
High Mannose	GlcNAc2Man3 + Man5,Glc1 (GU:6.8B)	C70H120O56N2	-2	10065499	2574298	4489290	2581669	1884894	2040167	2573114	2313226	2414760	555862	2345588	458390	4016287	837943	1794168	1672148			0.253344		0.10484		0.112268		0.080362		0.0543637		0.059354		0.141666		0.194803		0.217386		0.0916411		0.165745		0.0824663		0.157078		0.0574305
High Mannose	GlcNAc2Man3 + Man6,Glc1 (GU:6.9)	C76H130O61N2	-2	30104192	12169482	22458676	13093011	14333349	9484527	9147790	6234028	5711057	3200946	5562343	2226652	14925438	4265504	5211076	6153198			0.757708	33.9233	0.495608	39.0556	0.561645	23.4151	0.407559	33.9107	0.413399	32.6833	0.275931	19.5567	0.503642	30.317	0.524984	34.7298	0.514132	37.9279	0.527718	36.348	0.39305	29.2141	0.400584	38.7924	0.583738	31.5478	0.292347	38.0844
Cx Mono	GlcNAc2Man3 + GlcNAc1 (GU:7.7)	C42H73O31N3	-1	553440	494325	558732	429586	904586	196565	319421	198440	229375	65291	269763	66366	344339	292274	298075	313084			0.0139298		0.0201316		0.0139727		0.0133721		0.0260898		0.00571861		0.0175861		0.0167112		0.0206493		0.0107641		0.0190622		0.0119395		0.0134672		0.0200317
Cx Mono	GlcNAc2Man3 + GlcNAc1,Fuc1 (GU:9.9)	C48H83O35N3	-1	1363559	1088509	1531306	1280020	1562815	652560	1255716	542483	596578	287074	614779	244232	1120128	750902	884575	990604			0.0343201		0.04433		0.0382948		0.0398444		0.0450743		0.0189847		0.0691349		0.045684		0.0537063		0.0473279		0.0434419		0.0439383		0.0438085		0.0514649
Cx Mono	GlcNAc2Man3 + GlcNAc1,Gal1 (GU:8.5)	C48H83O36N3	-2	240440	203637	102797	141632	159807	64419	127865	541504	87164	11915	123852	17800	144526	98708	85784	95646			0.00605176		0.00829321		0.00257074		0.00440871		0.00460911		0.00187412		0.00703976		0.0456015		0.00784685		0.00196434		0.0087517		0.00320229		0.00565245		0.0067652
Cx Mono	GlcNAc2Man3 + GlcNAc1,Gal1,NeuAc1 (GU:8.7A)	C59H100O44N4	-2	15463656	14369685	16231320	11051466	17111080	13978688	13107742	3957175	5722092	2307674	7847774	2434065	18991344	7265736	11068961	9296184			0.389213		0.585212		0.405912		0.344009		0.493514		0.406678		0.721662		0.333244		0.515126		0.38045		0.554544		0.437898		0.742756		0.497975
Cx Mono	GlcNAc2Man3 + GlcNAc1,Gal1,NeuAc1 (GU:10.1B)	C59H100O44N4	-2	1278800	1020084	1530598	968312	1444785	1263532	564512	285391	622888	148991	866019	252174	2072560	935025	1062978	658007			0.0321868		0.0415434		0.0382771		0.0301416		0.0416701		0.0367596		0.0310799		0.0240336		0.0560749		0.0245631		0.0611952		0.0453671		0.0810584		0.0640843
Cx Mono	GlcNAc2Man3 + GlcNAc1,Gal1,NeuAc1 (GU:10.8A1)	C59H100O44N4	-2	18447052	9024246	16125431	9466178	13196814	12902703	8039568	5207051	4191751	2579427	6021236	2283275	8769151	5888571	10089114	5678805			0.464304		0.367517		0.403263		0.294663		0.380619		0.375375		0.442628		0.4385		0.377358		0.425252		0.425476		0.410771		0.342964		0.403588
Cx Mono	GlcNAc2Man3 + GlcNAc1,Gal1,NeuAc1 (GU:12.1B1)	C59H100O44N4	-2	1108413	1061210	542395	703749	1042775	669807	461810	255568	299223	97259	434185	94884	581401	479314	407904	293934			0.0278982		0.0432183		0.0135642		0.0219063		0.0300755		0.0194865		0.0254255		0.0215221		0.0269373		0.0160344		0.0306806		0.01707		0.0227387		0.032851
Cx Mono	GlcNAc2Man3 + GlcNAc1,Gal1,Fuc1 (GU:8.5A)	C54H93O40N3	-1	2612773	2524326	2503280	2283088	2552190	1366758	2959855	1102809	1334145	495696	1358066	614157	1820394	1051980	1631105	1597409			0.0657623		0.102804		0.0626018		0.0710678		0.0736096		0.0397627		0.162958		0.0928705		0.120105		0.0817219		0.0959645		0.110489		0.0711961		0.0721001
Cx Mono	GlcNAc2Man3 + GlcNAc1,Gal1,Fuc1 (GU:10.5B)	C54H93O40N3	-2	1329205	1111168	881190	1112928	1097467	514067	1102178	579788	522808	154588	576756	196014	1029275	566204	784375	957148			0.0334555		0.0452528		0.0220367		0.0346432		0.0316529		0.0149556		0.0606817		0.0488255		0.0470653		0.0254858		0.0407551		0.0352637		0.0402552		0.0388062
Cx Mono	GlcNAc2Man3 + GlcNAc1,GalNAc1,NeuAc1 (GU:8.0)	C61H103O44N5	-2	1341958	494293	371363	770132	1087882	798177	337066	230851	328802	112244	392460	139092	987435	236114	741420	230117			0.0337765		0.0201303		0.00928702		0.0239726		0.0313764		0.0232211		0.0185576		0.0194406		0.0296001		0.0185049		0.0277322		0.0250232		0.0386188		0.0161827
Cx Mono	GlcNAc2Man3 + GlcNAc1,Gal1,Fuc1,NeuAc1 (GU:10.4A)	C65H110O48N4	-2	13929171	12903101	16651920	10461132	20308480	13630920	16268588	3515706	5286597	2617559	7251455	2207950	12691895	7359496	9074925	7632608			0.350591		0.525485		0.41643		0.325634		0.585732		0.39656		0.895686		0.296067		0.475921		0.431539		0.512407		0.397219		0.496383		0.504401
Cx Mono	GlcNAc2Man3 + GlcNAc1,Gal1,Fuc1,NeuAc1 (GU:11.5B)	C65H110O48N4	-2	1384701	475023	668771	582796	700979	530449	455627	128511	381642	92656	571769	224179	687443	367410	395236	838857			0.0348523		0.0193455		0.0167246		0.0181412		0.0202175		0.0154322		0.0250851		0.0108223		0.0343569		0.0152755		0.0404027		0.0403307		0.0268861		0.0251814
Cx Mono	GlcNAc2Man3 + GlcNAc1,Gal1,Fuc1,NeuAc1 (GU:11.8A1)	C65H110O48N4	-2	6077922	4580259	6323879	4630591	5880615	6128767	4923551	2192907	2352750	1149993	3739157	1244946	5465073	2861398	4698692	3122918			0.152978		0.186533		0.158147		0.144141		0.169607		0.178302		0.271072		0.184671		0.211804		0.189591		0.264219		0.223971		0.21374		0.196113
Cx Mono	GlcNAc2Man3 + GlcNAc1,Gal1,Fuc1,NeuAc1 (GU:12.9B1)	C65H110O48N4	-2	3334670	2317312	2322918	2222164	2987773	2444040	1661316	797919	970610	278802	1562436	356260	1893817	1466396	1543815	1290311			0.0839321	1.72325	0.0943736	2.10417	0.0580913	1.65917	0.0691714	1.43512	0.0861726	2.02002	0.0711037	1.60421	0.0914657	2.84006	0.0671949	1.64519	0.0873782	2.06393	0.0459641	1.71444	0.110406	2.23504	0.0640926	1.86658	0.0740677	2.21359	0.100503	2.03005
Hybrid	GlcNAc2Man3 + Man1,GlcNAc1 (GU:6.9)	C48H83O36N3	-2	1292226	930606	1178892	900233	840350	655895	715554	516944	528065	255611	462909	237908	685241	454402	760530	617516			0.0325247		0.0378994		0.0294816		0.0280224		0.0242372		0.0190818		0.0393957		0.0435333		0.0475385		0.0421408		0.0327104		0.0428006		0.0268		0.0311436
Hybrid	GlcNAc2Man3 + Man2,GlcNAc1 (GU:6.5A)	C54H93O41N3	-2	2186639	2258835	2314527	1663582	2536742	1483986	2227598	1034286	1008638	461757	1019672	440892	1880931	999443	1169901	1393466			0.0550367		0.0919921		0.0578815		0.0517839		0.0731641		0.0431732		0.122643		0.0871		0.0908016		0.0761266		0.0720527		0.0793183		0.0735637		0.0684993
Hybrid	GlcNAc2Man3 + Man1,GlcNAc1,Gal1 (GU:6.7B)	C54H93O41N3	-2	5210572	3801604	4955493	4680676	3765951	2983659	2494125	2102082	1850060	1241962	1774127	837415	3077182	1727920	2456804	2747461			0.131148		0.154822		0.123927		0.1457		0.108617		0.0868027		0.137317		0.177022		0.16655		0.204754		0.125364		0.150654		0.120349		0.118427
Hybrid	GlcNAc2Man3 + Man2,GlcNAc1,Fuc1 (GU:7.8)	C60H103O45N3	-2	864858	369722	236140	905216	494321	264919	583958	205487	269176	293211	305330	21971	248791	385774	149202	322184			0.0217681		0.0150571		0.00590537		0.0281775		0.0142571		0.00770721		0.0321505		0.0173046		0.0242323		0.0483396		0.0215754		0.00395267		0.00973028		0.02644
Hybrid	GlcNAc2Man3 + Man2,GlcNAc1,Gal1 (GU:7.4)	C60H103O46N3	-2	25554486	22052422	26432596	28343662	20291346	16351658	17062434	12692275	9108006	7057176	9099655	4894643	18311090	9529659	14143234	13908237			0.643194		0.898095		0.661024		0.88228		0.585238		0.475714		0.939393		1.06885		0.819939		1.16347		0.643005		0.880566		0.716151		0.653139
Hybrid	GlcNAc2Man3 + Man2,GlcNAc1,GalNAc1 (GU:7.2)	C62H106O46N4	-2	1204853	571486	522445	1314310	583873	446439	406256	239718	360116	115190	307870	119011	622733	186189	599881	168005			0.0303256		0.023274		0.0130653		0.0409118		0.0168399		0.0129881		0.0223669		0.0201873		0.0324191		0.0189906		0.0217549		0.0214106		0.0243552		0.0127609
Hybrid	GlcNAc2Man3 + Man2,GlcNAc1,Gal1,NeuAc1 (GU:8.3A)	C65H110O49N4	-2	23931372	15419764	24762438	19073612	21726796	19879754	10760295	5866230	6109644	4505763	8039854	3666247	15094190	9710774	15809638	11309208			0.602341		0.627977		0.619257		0.593722		0.626639		0.578356		0.592421		0.494011		0.550015		0.742834		0.568117		0.659573		0.590338		0.665552
Hybrid	GlcNAc2Man3 + Man2,GlcNAc1,Gal1,NeuAc1 (GU:10.7B)	C65H110O49N4	-2	22223606	12411081	19411788	16790292	16183788	17554078	6835659	6631334	5053312	4887999	7374241	2864304	12378971	7325123	12909885	7728669			0.559358		0.505447		0.485448		0.522647		0.466769		0.510696		0.376345		0.558443		0.454919		0.80585		0.521083		0.5153		0.484145		0.502046
Hybrid	GlcNAc2Man3 + Man2,GlcNAc1,Gal1,Fuc1 (GU:8.6)	C66H113O50N3	-2	2173361	962384	808187	2243202	1388741	871196	1434736	558982	584148	628430	632569	84145	611740	965729	332876	632504			0.0547025		0.0391935		0.0202111		0.0698263		0.0400537		0.0253455		0.0789911		0.0470734		0.0525873		0.103605		0.044699		0.015138		0.0239253		0.0661886
Hybrid	GlcNAc2Man3 + Man2,GlcNAc1,Gal1,Fuc1 (GU:9.2)	C66H113O50N3	-2	2228980	1457435	1848821	1548348	1853310	1195688	1097446	447472	574747	341779	572118	377805	961702	692888	673700	849164			0.0561024		0.0593547		0.0462352		0.0481969		0.0534527		0.0347858		0.0604212		0.0376828		0.051741		0.0563467		0.0404273		0.0679687		0.0376124		0.0474888
Hybrid	GlcNAc2Man3 + Man1,GlcNAc1,GalNAc1,NeuAc1 (GU:7.8)	C67H113O49N5	-2	3804586	1088263	862600	2658368	1706780	1574797	716898	453101	816744	351871	1049612	426382	2002871	568144	1614506	404159			0.0957596		0.04432		0.0215718		0.0827495		0.0492265		0.0458151		0.0394697		0.0381569		0.0735266		0.0580105		0.0741683		0.0767079		0.0783328		0.0389392
Hybrid	GlcNAc2Man3 + Man1,GlcNAc1,Gal1,Fuc1,NeuAc1 (GU:9.9A)	C71H120O53N4	-2	14536078	8469712	13460892	12249615	13547094	13781366	6587742	2585870	3108263	2842097	4396185	2379353	8890803	5849774	7113413	4399136			0.365866		0.344933		0.336629		0.381305		0.390722		0.400937		0.362696		0.217763		0.279818		0.468557		0.310646		0.428055		0.347722		0.400929
Hybrid	GlcNAc2Man3 + Man1,GlcNAc1,Gal1,Fuc1,NeuAc1 (GU:11.6B)	C71H120O53N4	-2	6754152	3405329	5242982	5404905	5339634	6203514	2359296	2017474	1485837	1578042	2251007	1036978	4603942	2459068	3256096	2107568			0.169999		0.138684		0.131116		0.168244		0.154004		0.180477		0.129894		0.169897		0.133761		0.260161		0.159062		0.186557		0.180061		0.168538
Hybrid	GlcNAc2Man3 + Man2,GlcNAc1,Gal1,NeuAc1 (GU:9.1A)	C71H120O54N4	-2	35379328	18110970	29394792	28553916	24233560	26243794	12913818	8050019	6928309	6381819	9771660	5115305	19407046	13416726	19243310	11152022			0.890481		0.737578		0.735103		0.888825		0.698938		0.763503		0.710986		0.677914		0.623714		1.05213		0.690491		0.920264		0.759015		0.919549
Hybrid	GlcNAc2Man3 + Man2,GlcNAc1,Gal1,NeuAc1 (GU:11.1B)	C71H120O54N4	-2	23955636	12522090	18581976	20801736	16391518	18394070	6290948	6699601	4914588	4653813	7317973	2854147	12516529	7814774	12144349	6464829			0.602952		0.509968		0.464697		0.647515		0.47276		0.535133		0.346356		0.564192		0.442431		0.767242		0.517107		0.513473		0.489525		0.535605
Hybrid	GlcNAc2Man3 + Man1,GlcNAc1,GalNAc1,Fuc1,NeuAc1 (GU:9.4)	C73H123O53N5	-2	2772618	1416531	931811	2482239	1478312	1706646	1101464	318692	607427	343159	656382	155551	1879944	459040	1692736	504976			0.0697855		0.0576889		0.0233027		0.077267		0.0426371		0.049651		0.0606424		0.0268379		0.054683		0.0565742		0.0463817		0.0279843		0.0735251		0.0314615
Hybrid	GlcNAc2Man3 + Man2,GlcNAc1,GalNAc1,NeuAc1 (GU:8.5)	C73H123O54N5	-2	2727225	607193	652176	2543669	1189263	1254189	572631	422660	556217	230536	701423	299991	1317139	409372	1293604	255940			0.068643		0.0247282		0.0163096		0.0791792		0.0343004		0.0364878		0.0315269		0.0355933		0.0500729		0.0380069		0.0495644		0.0539696		0.0515136		0.0280573
Hybrid	GlcNAc2Man3 + Man2,GlcNAc2,Gal1,Fuc1 (GU:10.5)	C74H126O55N4	-2	903816	821035	893959	1345876	624611	525061	625688	515276	285557	147006	377359	126847	527606	246395	412859	554392			0.0227486		0.033437		0.0223561		0.0418944		0.0180149		0.0152754		0.034448		0.0433928		0.025707		0.0242358		0.0266652		0.0228203		0.0206348		0.0168873
Hybrid	GlcNAc2Man3 + Man2,GlcNAc1,Gal1,Fuc1,NeuAc1 (GU:10.6A)	C77H130O58N4	-2	8365739	5663392	8893669	7219462	8646426	8242968	3335784	1202858	1688252	1662748	2477332	1386005	4585734	4294450	3831833	2224113			0.210562		0.230644		0.222412		0.224727		0.249378		0.23981		0.183656		0.101296		0.151983		0.274126		0.175055		0.249348		0.179349		0.294331
Hybrid	GlcNAc2Man3 + Man2,GlcNAc1,Gal1,Fuc1,NeuAc1 (GU:11.9B)	C77H130O58N4	-2	1895297	934577	1822667	1596777	1995523	1945106	596114	251790	396862	405607	659568	304314	1135840	979846	907177	612680			0.0477037		0.0380611		0.0455811		0.0497044		0.0575544		0.0565884		0.0328198		0.0212039		0.0357271		0.0668696		0.0466068		0.0547473		0.044423		0.0671562
Hybrid	GlcNAc2Man3 + Man2,GlcNAc2,Gal1,Fuc1,NeuAc1 (GU:11.3A)	C85H143O63N5	-2	1543526	661841	1175606	758666	1073154	944399	674533	218537	297061	232236	517850	199616	949422	453766	834503	656649			0.0388498		0.0269538		0.0293995		0.0236157		0.0309516		0.0274751		0.0371372		0.0184036		0.0267426		0.0382871		0.0365926		0.0359117		0.0371321		0.0311
Hybrid	GlcNAc2Man3 + Man2,GlcNAc2,Gal1,Fuc1,NeuAc1 (GU:12.4B)	C85H143O63N5	-2	1726568	1216915	1912599	1840614	1143221	1535329	838767	542246	508296	474711	845961	244168	1381327	671630	1191991	958686			0.0434569	4.81331	0.0495594	4.68967	0.0478301	4.15874	0.0572945	5.13359	0.0329725	4.24073	0.0446669	4.19047	0.0461793	4.41725	0.045664	4.51152	0.0457588	4.23467	0.0782623	6.44491	0.0597778	4.28291	0.0439268	5.05045	0.0540241	4.42223	0.0460318	4.77027
Bisecting	GlcNAc2Man3 + GlcNAc1 (GU:5.5)	C42H73O31N3	-1	3207049	2436176	3086427	2236015	2807292	1577601	1951938	950986	1045691	664440	1137838	626862	1713731	1816008	1796243	1538759			0.0807199		0.0992144		0.0771851		0.0696026		0.0809672		0.0458967		0.107466		0.0800851		0.0941373		0.109542		0.0804026		0.112775		0.0670245		0.124465
Bisecting	GlcNAc2Man3 + GlcNAc1,Fuc1 (GU:7.5)	C48H83O35N3	-1	1476325	2527112	4308088	3368599	4708593	2162630	1952260	578659	1125269	2154177	1205053	641419	2807901	2013680	1659801	2452465			0.0371584		0.102918		0.107736		0.104858		0.135804		0.0629168		0.107484		0.0487304		0.101301		0.355144		0.0851522		0.115394		0.109818		0.138013
Bisecting	GlcNAc2Man3 + Man1,GlcNAc1 (GU:5.4)	C48H83O36N3	-2	387261	479789	523108	328159	446497	318407	363607	118244	178245	82457	240654	62419	318499	168282	230981	256234			0.00974718		0.0195396		0.0130818		0.0102149		0.0128778		0.00926332		0.0200188		0.00995765		0.0160463		0.0135941		0.0170052		0.0112294		0.0124566		0.0115336
Bisecting	GlcNAc2Man3 + GlcNAc3 (GU:4.2)	C58H99O41N5	-2	888555	4460156	4084822	7737239	10866685	2902394	2742832	1615989	1297904	774971	1289385	315334	2264804	1147262	2084548	6494157			0.0223645		0.181642		0.102153		0.240844		0.313414		0.0844385		0.15101		0.136087		0.116843		0.127764		0.0911113		0.0567299		0.0885771		0.0786305
Bisecting	GlcNAc2Man3 + Man2,GlcNAc1,Fuc1 (GU:8.4B)	C60H103O45N3	-2	3136505	2105884	2219159	2256914	2076354	1570518	1512242	762104	1104823	649481	1064334	517531	1593071	868175	1069508	1360954			0.0789444		0.0857631		0.0554965		0.0702531		0.0598857		0.0456906		0.0832583		0.0641788		0.0994606		0.107075		0.0752086		0.093106		0.0623054		0.0595025
Bisecting	GlcNAc2Man3 + GlcNAc3,Fuc1 (GU:5.9)	C64H109O45N5	-2	7444620	13914932	17373690	22473508	17009306	11373556	12839106	9502946	5277462	4103266	5635985	3362599	11811586	7625790	12435506	15482272			0.187378		0.566692		0.43448		0.699554		0.490578		0.330888		0.706872		0.800269		0.475098		0.676477		0.398253		0.604945		0.461954		0.522653
Bisecting	GlcNAc2Man3 + GlcNAc3,Gal1 (GU:4.8A)	C64H109O46N5	-2	448738	1120744	1517434	2023809	2629821	1070019	800383	564639	398674	297588	456949	121912	1030355	476508	675859	1779826			0.0112945		0.0456428		0.0379479		0.062997		0.0758487		0.0311298		0.044066		0.0475498		0.0358902		0.0490612		0.0322892		0.0219325		0.0402974		0.0326587
Bisecting	GlcNAc2Man3 + GlcNAc3,Gal1 (GU:5B)	C64H109O46N5	-2	3432597	6777010	9080920	9773101	9531802	5615734	5421234	4272155	2649945	2030217	2866181	1143557	5439664	2696931	4674682	5513403			0.0863969		0.275997		0.227095		0.304217		0.274914		0.163377		0.298472		0.35977		0.238559		0.334708		0.202532		0.205731		0.212747		0.184841
Bisecting	GlcNAc2Man3 + GlcNAc3,Gal1,Fuc1 (GU:6.4A)	C70H119O50N5	-2	6351638	10775507	13020298	12562692	11731361	9056535	9079351	6186735	4115057	3031786	3999845	1939044	9376260	4798335	8633075	9518211			0.159868		0.438838		0.325611		0.391051		0.338353		0.263479		0.499874		0.521002		0.370454		0.499829		0.282639		0.348842		0.366708		0.328866
Bisecting	GlcNAc2Man3 + GlcNAc3,Gal1,Fuc1 (GU:6.6B)	C70H119O50N5	-2	25123154	35444112	51563860	45311600	41954124	30228150	28742940	23432668	14599280	10037917	14838756	7426686	32973914	19147020	27955916	33566324			0.632338		1.44348		1.2895		1.41046		1.21003		0.879419		1.58248		1.97333		1.31429		1.65488		1.04855		1.33609		1.28962		1.31229
Bisecting	GlcNAc2Man3 + GlcNAc3,Gal2 (GU:5.7)	C70H119O51N5	-2	2800752	3087762	5399476	4604879	3785222	2495929	2687369	2508661	1250395	830319	1241443	483209	2756319	1470265	2014628	2350527			0.0704936		0.125751		0.13503		0.14334		0.109172		0.0726133		0.147956		0.211261		0.112566		0.136889		0.0877236		0.0869313		0.1078		0.100768
Bisecting	GlcNAc2Man3 + GlcNAc3,Gal2,Fuc1 (GU:7.2)	C76H129O55N5	-2	21483886	26689390	40597756	35865816	29022652	25756176	19735766	15865454	11858523	8263019	11850297	5033362	28494916	14319276	18988448	24093922			0.540739		1.08694		1.01527		1.11643		0.837064		0.749317		1.08658		1.33607		1.06755		1.36227		0.837373		0.905523		1.11444		0.981407
Bisecting	GlcNAc2Man3 + GlcNAc3,Gal2,NeuAc1 (GU:7.3)	C81H136O59N6	-2	1916169	1372926	7969999	3097074	6738276	4056654	1728835	695831	897802	488192	1173957	415848	7174313	2655511	1886157	3973464			0.0482291		0.0559131		0.199313		0.0964055		0.194344		0.118019		0.0951831		0.0585978		0.0808237		0.0804848		0.0829548		0.0748128		0.280589		0.182002
Bisecting	GlcNAc2Man3 + GlcNAc3,Gal1,Fuc1,NeuAc1 (GU:7.9A)	C81H136O58N6	-2	1433006	2764367	3517920	6241313	10675171	2972990	1963880	138447	1913830	805259	2616119	502546	4089364	1751033	4904745	8329346			0.0360681		0.11258		0.0879759		0.194279		0.307891		0.0864923		0.108124		0.011659		0.172291		0.132757		0.184862		0.0904101		0.159936		0.120011
Bisecting	GlcNAc2Man3 + GlcNAc3,Gal1,Fuc1,NeuAc1 (GU:9.35B)	C81H136O58N6	-2	1629976	356126	731096	319623	500544	616854	397471	168022	1071951	116852	1298912	71070	1258722	1123133	2194247	818353			0.0410257		0.0145034		0.0182832		0.00994921		0.0144366		0.017946		0.0218832		0.0141496		0.0965013		0.0192646		0.0917845		0.0127858		0.0492289		0.0769767
Bisecting	GlcNAc2Man3 + GlcNAc4,Gal2,Fuc1 (GU:7.9A)	C84H142O60N6	-2	628254	890365	901340	1049757	933574	1137698	818637	693874	292678	331730	308902	223334	767344	423854	691774	655603			0.0158129		0.0362605		0.0225406		0.0326768		0.0269259		0.0330987		0.045071		0.058433		0.026348		0.05469		0.0218278		0.0401787		0.030011		0.0290499
Bisecting	GlcNAc2Man3 + GlcNAc4,Gal2,Fuc1 (GU:8.6B)	C84H142O60N6	-2	904335	1134169	1106106	1110306	1071567	1105798	954350	857840	367894	420791	399504	286612	848464	490669	929954	655419			0.0227617		0.0461896		0.0276614		0.0345615		0.0309059		0.0321707		0.0525429		0.072241		0.0331193		0.0693729		0.02823		0.0515627		0.0331836		0.0336292
Bisecting	GlcNAc2Man3 + GlcNAc3,Gal2,Fuc1,NeuAc1 (GU:8.4A)	C87H146O63N6	-2	958024	801321	2211079	1869084	3904286	1634744	644926	555865	566213	313549	921711	162193	2127369	679891	1143978	2647919			0.024113		0.0326342		0.0552945		0.0581807		0.112606		0.0475591		0.0355072		0.0468109		0.0509728		0.0516926		0.0651305		0.0291792		0.0832019		0.046598
Bisecting	GlcNAc2Man3 + GlcNAc3,Gal2,Fuc1,NeuAc1 (GU:8.6B)	C87H146O63N6	-2	8643103	8147428	20689144	15520224	28004436	14526154	7643308	5670392	5297457	2856795	7398389	2377948	21011960	7951781	12719895	14565688			0.217543		0.331808		0.517392		0.483113		0.807697		0.422605		0.420811		0.477519		0.476898		0.47098		0.522789		0.427803		0.821783		0.544995
Bisecting	GlcNAc2Man3 + GlcNAc3,Gal2,Fuc1,NeuAc1 (GU:10.1A1)	C87H146O63N6	-2	1556994	1169863	3197401	1754552	1738350	2321234	944804	1130200	729477	543026	1355057	210326	1490419	1100700	1326134	1418016			0.0391888		0.0476432		0.0799603		0.0546156		0.0501371		0.067531		0.0520173		0.0951772		0.0656704		0.0895249		0.0957518		0.0378385		0.0582907		0.0754392
Bisecting	GlcNAc2Man3 + GlcNAc3,Gal2,Fuc1,NeuAc1 (GU:10.3B1)	C87H146O63N6	-2	1279297	1334258	3534606	1468438	1377743	2054790	978674	1036284	694893	483681	1051613	237545	1413586	1058209	1290926	1184412			0.0321993		0.0543383		0.0883931		0.0457095		0.0397365		0.0597794		0.0538821		0.0872683		0.062557		0.0797411		0.0743097		0.0427353		0.0552857		0.072527
Bisecting	GlcNAc2Man3 + GlcNAc4,Gal3,Fuc1 (GU:8.6B)	C90H152O65N6	-2	1856211	1627934	2191010	2252002	1710963	1955649	1042080	1531261	583984	706081	671861	375585	1411088	869150	1098006	1322455			0.04672	2.4411	0.0662984	5.27058	0.0547926	4.97219	0.0701002	5.70341	0.0493472	5.57294	0.0568951	3.68052	0.0573729	5.77793	0.128952	6.6391	0.0525726	5.15995	0.116407	6.59214	0.0474754	4.45335	0.0675693	4.77411	0.055188	5.56045	0.0595694	5.11642
Cx Bi	GlcNAc2Man3 + GlcNAc2 (GU:6.2)	C50H86O36N4	-2	1212729	1441884	2800524	3527027	1668463	752997	8857530	612564	886315	413568	930410	456302	955170	645199	1417251	5044047			0.0305238		0.0587214		0.0700353		0.109789		0.0481214		0.0219067		0.487662		0.0515857		0.0797896		0.0681821		0.0657452		0.0820906		0.0373569		0.0442203
Cx Bi	GlcNAc2Man3 + GlcNAc2,Fuc1 (GU:8.2)	C56H96O40N4	-2	14138648	18193756	24534806	69040648	92275096	19243788	32263068	9584757	14195024	6783968	14444080	5371744	34478116	17828244	21540066	81046040			0.355863		0.740949		0.613564		2.14909		2.66138		0.559854		1.77628		0.807158		1.27789		1.11843		1.02066		0.966399		1.34845		1.2219
Cx Bi	GlcNAc2Man3 + GlcNAc2,Gal1 (GU:7.1A)	C56H96O41N4	-2	3183288	2835422	5771608	3789615	2870101	1831518	13041365	863004	1478434	554727	1606882	686163	2250918	1367607	2481973	4000388			0.0801219		0.115474		0.144336		0.117963		0.0827788		0.0532838		0.718008		0.0726759		0.133095		0.0914539		0.113546		0.123444		0.088034		0.0937324
Cx Bi	GlcNAc2Man3 + GlcNAc2,Gal1 (GU:7.5B)	C56H96O41N4	-2	3927719	4239655	6228104	5730345	3653406	2361308	7283115	2761988	1881447	734919	1875173	914949	2381118	1383207	2423373	3793737			0.0988588		0.172662		0.155752		0.178374		0.105371		0.0686968		0.400981		0.232595		0.169375		0.121161		0.132505		0.164603		0.0931261		0.0948015
Cx Bi	GlcNAc2Man3 + GlcNAc2,Gal1,Fuc1 (GU:8.9A)	C62H106O45N4	-2	30091070	18668108	37979416	39960672	62801744	18446510	42616628	10356534	12687439	4177355	13728143	6198497	32667804	19138784	23062736	39540096			0.757378		0.760268		0.949786		1.24389		1.81131		0.536659		2.34631		0.872152		1.14217		0.688691		0.970066		1.11514		1.27765		1.31172
Cx Bi	GlcNAc2Man3 + GlcNAc2,Gal1,Fuc1 (GU:8.9B)	C62H106O45N4	-2	26789380	24747322	31183294	33031864	28117548	15316344	30548850	13109872	13096946	4084381	13451026	5759324	25472948	12806080	16876044	24224988			0.674276		1.00785		0.779829		1.02821		0.810959		0.445594		1.6819		1.10402		1.17904		0.673363		0.950484		1.03613		0.996254		0.877697
Cx Bi	GlcNAc2Man3 + GlcNAc2,Gal2 (GU:8.2)	C62H106O46N4	-2	39327872	37477048	59402220	53313412	37904148	26267572	32012176	26855202	15404154	8383845	15017550	6681790	23627170	13247566	20002592	24429512			0.989864		1.52627		1.48553		1.65954		1.09322		0.764195		1.76247		2.26155		1.38674		1.38219		1.06118		1.20208		0.924065		0.907955
Cx Bi	GlcNAc2Man3 + GlcNAc2,GalNAc1,Fuc1 (GU:8.1)	C64H109O45N5	-2	1150586	813229	1306353	826808	1243331	753676	858898	402086	378359	497027	394903	227820	611062	371836	566941	504459			0.0289597		0.0331191		0.0326692		0.0257368		0.0358598		0.0219265		0.0472876		0.0338608		0.0340614		0.0819414		0.0279049		0.0409858		0.0238988		0.0254847
Cx Bi	GlcNAc2Man3 + GlcNAc2,GalNAc1,Gal1 (GU:7.8)	C64H109O46N5	-2	907557	539163	914414	573480	427478	287224	322274	221751	342714	127766	320237	100390	419737	164109	618082	164342			0.0228428		0.0219577		0.0228676		0.0178513		0.0123292		0.00835612		0.0177432		0.0186743		0.0308525		0.0210639		0.0226288		0.0180606		0.016416		0.0112476
Cx Bi	GlcNAc2Man3 + GlcNAc2,Gal1,NeuAc1 (GU:8.6A)	C67H113O49N5	-2	1111451	748415	2423279	785547	1476944	1567766	692975	277362	473732	353185	765462	163594	1880547	926026	959178	1046496			0.0279747		0.0304796		0.0606012		0.0244525		0.0425977		0.0456106		0.0381526		0.0233574		0.0426472		0.0582271		0.0540895		0.0294312		0.0735487		0.0634675
Cx Bi	GlcNAc2Man3 + GlcNAc2,Gal1,NeuAc1 (GU:9.1B)	C67H113O49N5	-2	4661029	6670430	12019686	7114458	17016224	6726539	5773840	2121969	3986474	1315328	5648825	1232469	10519460	3544255	6558253	15459964			0.117316		0.271656		0.300587		0.221458		0.490778		0.195693		0.317886		0.178697		0.358878		0.216849		0.399161		0.221726		0.411419		0.242914
Cx Bi	GlcNAc2Man3 + GlcNAc2,Gal1,NeuAc1 (GU:11.1C)	C67H113O49N5	-2	3691770	2284579	3516896	2237958	2499147	2570531	2033269	872711	1053857	398087	1684060	399282	1791195	1006885	1945301	1549578			0.0929201		0.0930406		0.0879502		0.069663		0.0720798		0.0747837		0.111944		0.0734934		0.0948724		0.0656298		0.119		0.0718325		0.0700541		0.0690094
Cx Bi	GlcNAc2Man3 + GlcNAc2,Gal2,Fuc1 (GU:9.9)	C68H116O50N4	-2	228920352	192186288	213809664	279807488	157841744	120731792	159985296	139524096	89527200	37099952	93325576	41313960	150339040	83548688	115741192	151483088			5.76182		7.82688		5.34693		8.70983		4.55243		3.51241		8.80818		11.7497		8.0596		6.11641		6.59463		7.43255		5.8798		5.72622
Cx Bi	GlcNAc2Man3 + GlcNAc2,GalNAc1,Gal1,Fuc1 (GU:9.5)	C70H119O50N5	-2	5705091	4697863	5567705	3571554	2295216	1783780	2074889	1522059	2873322	743897	2949211	571205	2683816	1218446	3597972	1207841			0.143594		0.191323		0.139237		0.111175		0.0661981		0.051895		0.114235		0.128177		0.258668		0.122641		0.208399		0.102762		0.104965		0.0835092
Cx Bi	GlcNAc2Man3 + GlcNAc2,GalNAc2,Fuc1 (GU:9.6)	C72H122O50N6	-2	1231064	1353371	1247496	577234	438537	266173	382832	290991	816506	99084	868297	94337	696158	296702	1156713	118664			0.0309853		0.0551167		0.0311973		0.0179681		0.0126482		0.00774369		0.0210773		0.0245051		0.0735051		0.0163353		0.0613561		0.0169716		0.0272269		0.0203352
Cx Bi	GlcNAc2Man3 + GlcNAc2,Gal1,Fuc1,NeuAc1 (GU:10.6A)	C73H123O53N5	-2	17809882	11047122	17290724	11986836	21093096	13993278	15960459	3693364	6022909	2375955	8979990	2823322	17742108	8384731	12471053	13537638			0.448266		0.449899		0.432405		0.373126		0.608362		0.407102		0.878722		0.311028		0.542206		0.391707		0.634549		0.507927		0.693898		0.574668
Cx Bi	GlcNAc2Man3 + GlcNAc2,Gal1,Fuc1,NeuAc1 (GU:11.9B)	C73H123O53N5	-2	28609780	13211369	18535760	15544234	10993520	13733068	14979259	5575322	7870301	2999619	12714128	3102313	12222362	7439053	12407910	14372904			0.720095		0.538039		0.463541		0.48386		0.317072		0.399532		0.824701		0.469513		0.708516		0.494526		0.898413		0.558119		0.47802		0.509854
Cx Bi	GlcNAc2Man3 + GlcNAc2,Gal2,NeuAc1 (GU:9.5B)	C73H123O54N5	-2	23053860	6526016	47223704	7635229	29786720	31841320	5628685	3873784	4507173	1204322	9957598	1293557	15918542	7134961	9645151	12442379			0.580255		0.265775		1.18097		0.237669		0.859101		0.92635		0.309894		0.326222		0.405754		0.198548		0.70363		0.232716		0.622578		0.489012
Cx Bi	GlcNAc2Man3 + GlcNAc2,Gal2,NeuAc1 (GU:9.7A)	C73H123O54N5	-2	103196960	77462528	312807008	99677968	199641824	135891184	67655528	36160104	37936916	24855164	58605296	15710955	151435184	55787716	68987704	104740208			2.59742		3.1547		7.82265		3.10277		5.75802		3.95344		3.72486		3.04514		3.41523		4.0977		4.1412		2.82647		5.92267		3.82355
Cx Bi	GlcNAc2Man3 + GlcNAc2,Gal2,NeuAc1 (GU:11.4A1)	C73H123O54N5	-2	53965428	36238432	64269328	58560508	46380128	52343672	29080212	24058476	12992330	11393829	20415464	6789191	31942902	19701176	34023100	19864794			1.35828		1.47583		1.60724		1.82287		1.33768		1.52282		1.60105		2.02603		1.16962		1.87842		1.44261		1.2214		1.2493		1.35027
Cx Bi	GlcNAc2Man3 + GlcNAc2,Gal2,NeuAc1 (GU:11.5B1)	C73H123O54N5	-2	10735490	274646	588890	336381	172768	174011	30462	47165	2250766	79707	4131614	984271	5035058	2836292	5949421	3599024			0.270207		0.0111851		0.0147269		0.0104708		0.00498293		0.00506245		0.00167712		0.00397189		0.202623		0.0131407		0.291951		0.177074		0.196922		0.194392
Cx Bi	GlcNAc2Man3 + GlcNAc2,GalNAc1,Fuc1,NeuAc1 (GU:10.2)	C75H126O53N6	-2	837421	848589	803489	634909	1392321	1213180	788039	241261	489577	95648	708619	285896	1595542	348973	901133	504082			0.0210775		0.0345592		0.0200936		0.0197634		0.040157		0.0352947		0.0433864		0.0203172		0.0440737		0.0157688		0.0500729		0.0514339		0.0624021		0.0239177
Cx Bi	GlcNAc2Man3 + GlcNAc2,GalNAc1,Gal1,NeuAc1 (GU:9.1)	C75H126O54N6	-2	2693717	791501	785352	1401708	1364378	1089523	552050	346711	561865	245513	787219	216430	1443175	347788	1094620	365027			0.0677996		0.0322343		0.01964		0.0436323		0.0393511		0.0316972		0.0303938		0.0291975		0.0505813		0.040476		0.0556269		0.0389367		0.0564429		0.0238365
Cx Bi	GlcNAc2Man3 + GlcNAc2,Gal2,Fuc1,NeuAc1 (GU:11A)	C79H133O58N5	-2	376586368	129132368	220927136	169814480	196509632	164066384	149205376	57402860	60371200	38954232	92916384	31237680	197996560	83765832	155190464	121409504			9.4785		5.25898		5.52493		5.28598		5.66768		4.77314		8.21468		4.83405		5.43486		6.42211		6.56571		5.61979		7.7437		5.7411
Cx Bi	GlcNAc2Man3 + GlcNAc2,Gal2,Fuc1,NeuAc1 (GU:12.1B)	C79H133O58N5	-2	494230912	239176400	473013952	457717568	261866896	298789440	197641744	136345648	120158136	80344656	193803584	63218188	296358016	166883472	271388800	225800992			12.4396		9.74057		11.8291		14.2478		7.5527		8.69259		10.8814		11.482		10.8171		13.2459		13.6947		11.3732		11.5906		11.4378
Cx Bi	GlcNAc2Man3 + GlcNAc2,GalNAc1,Gal1,Fuc1,NeuAc1 (GU:10.7A)	C81H136O58N6	-2	10386680	7224251	5286756	7191740	8928849	3803264	2972775	2219335	2990887	1269083	4258355	1117450	6447071	1854729	5927583	2017689			0.261428		0.294211		0.132211		0.223864		0.257524		0.110647		0.16367		0.186896		0.269252		0.209225		0.300906		0.201034		0.252147		0.127118
Cx Bi	GlcNAc2Man3 + GlcNAc2,GalNAc2,Fuc1,NeuAc1 (GU:10.8)	C83H139O58N7	-2	5711580	2857204	2065139	4174702	1896325	2346498	1572980	997927	2376712	605137	3182524	671828	5604055	597157	3619088	468824			0.143758		0.116361		0.0516448		0.12995		0.0546933		0.068266		0.0866023		0.0840381		0.213961		0.0997647		0.224885		0.120865		0.219176		0.0409276
Cx Bi	GlcNAc2Man3 + GlcNAc2,Gal2,NeuAc2 (GU:11.1A)	C84H140O62N6	-2	133699600	15183361	505876800	18650258	194237376	820562624	13206004	17433712	10863965	5123877	91256464	7908446	129428936	25741516	107012344	46549176			3.36516		0.61835		12.6509		0.580544		5.60215		23.8724		0.727072		1.46814		0.978018		0.844738		6.44842		1.42276		5.062		1.76426
Cx Bi	GlcNAc2Man3 + GlcNAc2,Gal2,NeuAc2 (GU:12.6B)	C84H140O62N6	-2	11538453	1076000	22297862	1126641	12695644	31317802	1124083	2061934	683735	585836	300675	550612	4996026	1727575	5954559	2594709			0.290417		0.0438206		0.557623		0.03507		0.366165		0.91112		0.0618877		0.173641		0.0615526		0.0965827		0.0212465		0.0990574		0.195396		0.118404
Cx Bi	GlcNAc2Man3 + GlcNAc2,Gal2,NeuAc2 (GU:13.6C)	C84H140O62N6	-2	9830992	1153462	14508320	1363597	7232567	27780260	651324	1053953	477261	433264	6740422	277741	3288768	832033	4931941	1132842			0.247441		0.0469753		0.362823		0.042446		0.2086		0.808203		0.0358594		0.0887562		0.0429649		0.0714292		0.476296		0.0499668		0.128625		0.0570255
Cx Bi	GlcNAc2Man3 + GlcNAc2,Gal2,Fuc1,NeuAc2 (GU:11.9A)	C90H151O66N6	-2	13333993	2804753	41524356	4219644	30890844	59884056	2400164	2587685	1293003	974610	10959940	779592	12661437	2219419	9686981	8332158			0.33561		0.114225		1.03844		0.131349		0.890946		1.74219		0.132144		0.217916		0.116401		0.160677		0.774458		0.140252		0.495192		0.152113
Cx Bi	GlcNAc2Man3 + GlcNAc2,Gal2,Fuc1,NeuAc2 (GU:13.3B)	C90H151O66N6	-2	50320540	3842287	41458136	3759763	20372478	64934192	2514720	3221966	1646380	1095970	776254	1116323	11561756	2780913	12660907	4051687			1.26654		0.156479		1.03678		0.117034		0.587578		1.88911		0.138451		0.271331		0.148214		0.180685		0.0548521		0.200831		0.452183		0.190597
Cx Bi	GlcNAc2Man3 + GlcNAc2,Gal2,Fuc1,NeuAc2 (GU:13.9C)	C90H151O66N6	-2	94816384	8614475	126238400	10606822	47736948	224286976	5234364	7473211	4338467	3696750	16576578	2682649	25262410	6587176	30005984	13837010			2.38648	45.4916	0.350829	35.6088	3.15696	58.1236	0.330169	42.9034	1.37682	43.4277	6.52512	63.0427	0.288184	46.7947	0.629339	43.2998	0.390566	39.3327	0.609457	39.9134	1.17134	49.7522	0.48262	37.9487	0.988019	47.7816	0.451469	37.8645
Cx Tri	GlcNAc2Man3 + GlcNAc2,GalNAc1,Gal1,Fuc1 (GU:9.9)	C70H119O50N5	-2	1299962	710311	658033	611606	304648	254398	297145	289924	480569	65524	540060	90440	345293	163750	489211	258326			0.0327194		0.0289278		0.016456		0.019038		0.00878658		0.00740113		0.0163597		0.0244153		0.0432627		0.0108025		0.038162		0.0162705		0.0135045		0.011223
Cx Tri	GlcNAc2Man3 + GlcNAc3,Gal2,Fuc1 (GU:10A)	C76H129O55N5	-2	1843693	1786930	1872036	1788438	1765066	1411507	2149816	743212	699459	356940	836391	521442	1310665	786870	1352159	1623044			0.0464049		0.0727736		0.0468157		0.0556704		0.0509076		0.0410646		0.118361		0.0625879		0.0629681		0.0588462		0.0591016		0.0938096		0.0512604		0.0539301
Cx Tri	GlcNAc2Man3 + GlcNAc3,Gal2,Fuc1 (GU:10.3B)	C76H129O55N5	-2	461550	504545	349353	605845	426353	289039	553895	227858	163588	53516	220345	120525	280857	165372	389591	411097			0.011617		0.0205478		0.00873659		0.0188587		0.0122968		0.00840893		0.0304953		0.0191885		0.0147268		0.00882281		0.0155701		0.0216829		0.0109844		0.0113342
Cx Tri	GlcNAc2Man3 + GlcNAc3,Gal3 (GU:9.3A)	C76H129O56N5	-2	2678117	3105140	3104845	4199198	3061520	2647708	2771695	2039364	1134619	627204	1157719	667596	1904885	1185263	1645981	2199867			0.0674069		0.126458		0.0776457		0.130712		0.0882996		0.077029		0.152599		0.17174		0.102143		0.103403		0.0818074		0.120103		0.0745005		0.081235
Cx Tri	GlcNAc2Man3 + GlcNAc3,Gal3 (GU:10.2B)	C76H129O56N5	-2	603821	1033660	831837	917536	614492	347702	816330	334403	209148	187215	250955	26633	609702	118927	195967	408388			0.0151979		0.0420963		0.0208025		0.028561		0.017723		0.0101156		0.044944		0.028161		0.0188283		0.0308648		0.0177331		0.00479139		0.0238456		0.00815096
Cx Tri	GlcNAc2Man3 + GlcNAc3,Gal1,Fuc1,NeuAc1 (GU:11.1A)	C81H136O58N6	-2	4010334	3838868	5763389	5400986	5568411	6343195	3257875	1440941	885053	408275	1336540	460712	2554739	493028	1727749	533596			0.100938		0.15634		0.14413		0.168122		0.160603		0.184541		0.179366		0.121346		0.079676		0.0673094		0.0944434		0.082884		0.0999165		0.0337909
Cx Tri	GlcNAc2Man3 + GlcNAc3,Gal1,Fuc1,NeuAc1 (GU:12.1D)	C81H136O58N6	-2	1768582	707648	1350034	849323	568134	675769	391706	224639	571919	265920	987718	116578	736735	345835	790354	285818			0.0445144		0.0288193		0.0337615		0.0264377		0.016386		0.0196599		0.0215658		0.0189175		0.0514864		0.0438404		0.0697947		0.0209729		0.0288139		0.0237027
Cx Tri	GlcNAc2Man3 + GlcNAc3,Gal1,Fuc1,NeuAc1 (GU:12.3C)	C81H136O58N6	-2	1529361	608351	966702	755089	437823	627546	306534	197474	468833	58751	683114	85302	610160	232084	729194	177223			0.0384933		0.0247754		0.0241752		0.0235044		0.0126276		0.018257		0.0168766		0.0166298		0.0422062		0.00968587		0.0482706		0.0153462		0.0238635		0.0159065
Cx Tri	GlcNAc2Man3 + GlcNAc3,Gal3,Fuc1 (GU:10.7A)	C82H139O60N5	-2	14956054	11356422	11903128	15255028	9686297	7904720	10620299	9401791	4979317	2236804	5565481	3261722	8298099	4793053	8681020	9453791			0.376437		0.462496		0.297672		0.474858		0.27937		0.22997		0.584713		0.79175		0.448258		0.368766		0.393271		0.586797		0.324541		0.328504
Cx Tri	GlcNAc2Man3 + GlcNAc3,Gal3,Fuc1 (GU:11.2B)	C82H139O60N5	-2	3213108	2747782	1778033	2921087	1765523	1065121	2309796	693896	897423	953633	1125876	245521	3355993	627416	927586	2426327			0.0808724		0.111905		0.0444649		0.0909274		0.0509208		0.0309873		0.127169		0.0584349		0.0807896		0.157219		0.0795573		0.0441702		0.131254		0.0430015
Cx Tri	GlcNAc2Man3 + GlcNAc3,Gal2,Fuc1,NeuAc1 (GU:10.8A)	C87H146O63N6	-2	945770	894458	1220954	482639	1260451	1470845	1036182	256732	349712	101716	609444	239519	800941	509263	745834	915988			0.0238046		0.0364272		0.0305335		0.0150236		0.0363536		0.0427909		0.0570482		0.0216201		0.0314825		0.0167692		0.0430649		0.0430905		0.031325		0.0349036
Cx Tri	GlcNAc2Man3 + GlcNAc3,Gal2,Fuc1,NeuAc1 (GU:11.8B)	C87H146O63N6	-2	1270488	785571	1121786	639090	885914	1177646	783268	137389	400573	121745	694217	222620	698517	445819	831260	865986			0.0319776		0.0319928		0.0280535		0.0198936		0.0255513		0.0342609		0.0431237		0.0115699		0.0360612		0.0200712		0.0490552		0.0400503		0.0273192		0.0305553
Cx Tri	GlcNAc2Man3 + GlcNAc3,Gal3,NeuAc1 (GU:10.5A)	C87H146O64N6	-2	5639214	4659437	8797670	6550278	8503656	9915649	4080501	1273455	2257480	1324587	3632500	1166735	8674548	3182700	4205188	7687838			0.141936		0.189758		0.220011		0.203897		0.24526		0.288473		0.224657		0.107241		0.203227		0.218375		0.256682		0.2099		0.339264		0.218134
Cx Tri	GlcNAc2Man3 + GlcNAc3,Gal3,NeuAc1 (GU:11.6B)	C87H146O64N6	-2	2428209	1068372	1460085	1712682	1362611	2019036	1096910	560725	707093	418799	1144350	469463	1249359	925853	1526233	1248866			0.0611169		0.04351		0.0365137		0.0533123		0.0393001		0.0587392		0.0603917		0.0472202		0.0636553		0.0690445		0.0808627		0.0844583		0.0488628		0.0634556
Cx Tri	GlcNAc2Man3 + GlcNAc3,Gal3,Fuc1,NeuAc1 (GU:11.3A)	C93H156O68N6	-2	22339064	8776829	12958220	8968336	12390598	13775910	11213282	3728286	4311991	3148558	7195854	2795877	11272070	6471585	11113191	8388762			0.562264		0.357441		0.324058		0.279166		0.357367		0.400779		0.617361		0.313969		0.388183		0.519081		0.508478		0.50299		0.440854		0.443546
Cx Tri	GlcNAc2Man3 + GlcNAc3,Gal3,Fuc1,NeuAc1 (GU:11.8B)	C93H156O68N6	-2	5449558	3039605	3192382	3737329	3099997	3382667	5118729	701597	1245963	1605876	2053918	413999	6538183	1049969	2113642	2988788			0.137163		0.123789		0.0798348		0.116335		0.0894094		0.0984109		0.281818		0.0590834		0.112167		0.26475		0.145135		0.0744801		0.25571		0.0719622
Cx Tri	GlcNAc2Man3 + GlcNAc3,Gal3,Fuc1,NeuAc1 (GU:12.2C)	C93H156O68N6	-2	36592916	16781364	26874356	25047824	19927656	26075784	15768519	9092060	8290674	5663974	13604112	6049947	21565640	13696056	24818388	16584210			0.921027		0.683429		0.672072		0.779687		0.574749		0.758615		0.868155		0.765667		0.74636		0.93378		0.961302		1.08841		0.843438		0.938693
Cx Tri	GlcNAc2Man3 + GlcNAc3,Gal3,Fuc1,NeuAc1 (GU:12.3)	C93H156O68N6	-2	6551045	338405	326349	354013	297730	423026	553104	133473	1391580	187770	2589377	168533	794609	247485	487066	2256581			0.164887		0.0137817		0.00816131		0.0110197		0.00858706		0.012307		0.0304518		0.0112401		0.125276		0.0309563		0.182972		0.0303198		0.0310774		0.016962
Cx Tri	GlcNAc2Man3 + GlcNAc3,Gal3,Fuc1,NeuAc1 (GU:12.5E)	C93H156O68N6	-2	666980	603432	1332010	992857	792031	730460	343119	324383	315562	294329	451091	84721	714781	194208	475064	452022			0.0167876		0.0245751		0.0333108		0.0309056		0.0228436		0.0212511		0.0188908		0.0273172		0.0284082		0.048524		0.0318753		0.0152417		0.0279553		0.0133105
Cx Tri	GlcNAc2Man3 + GlcNAc3,Gal3,Fuc1,NeuAc1 (GU:12.8F)	C93H156O68N6	-2	3957591	1700475	3067327	2563945	2324143	3191258	1329406	921712	806245	515406	1953924	586146	2057337	1206091	2548732	2096611			0.0996107		0.0692527		0.0767075		0.0798103		0.0670324		0.0928423		0.073192		0.0776199		0.0725814		0.0849714		0.138069		0.10545		0.080463		0.0826625
Cx Tri	GlcNAc2Man3 + GlcNAc3,Gal3,Fuc1,NeuAc1 (GU:13.8G)	C93H156O68N6	-2	4308343	2060106	4093713	3337957	2314741	3083245	1183321	773038	1095514	1174643	436691	562445	2775334	1674687	3180196	1535316			0.108439		0.0838988		0.102375		0.103904		0.0667612		0.0896999		0.0651491		0.0650996		0.0986225		0.193655		0.0308577		0.101186		0.108544		0.114779
Cx Tri	GlcNAc2Man3 + GlcNAc3,Gal3,Fuc2,NeuAc1 (GU:12.3)	C99H166O72N6	-2	3002903	451038	3536229	1424757	2842656	3123791	1480509	299244	404041	478859	721000	43683	667921	539709	608943	1490030			0.0755817		0.0183687		0.0884337		0.0443498		0.0819872		0.0908795		0.0815112		0.0252001		0.0363734		0.0789461		0.0509477		0.00785875		0.0261226		0.0369903
Cx Tri	GlcNAc2Man3 + GlcNAc3,Gal3,Fuc1,NeuAc2 (GU:13.4A)	C104H173O76N7	-2	3179779	304196	2592795	229443	1658156	6132046	268855	211928	63898	121528		215720	539276	324561	1884919	390578			0.0800335		0.0123885		0.0648404		0.00714209		0.0478241		0.178398		0.0148021		0.017847		0.00575235		0.0200355				0.0388089		0.0210912		0.0222446
Cx Tri	GlcNAc2Man3 + GlcNAc3,Gal3,Fuc1,NeuAc2 (GU:13.75B)	C104H173O76N7	-2	5461019	274231	5311317	448499	3081321	11830251	427365	401531	195924	125651	1620583	109109	2099901	308943	1805717	825799			0.137451		0.0111682		0.132825		0.0139609		0.0888707		0.344174		0.0235291		0.033814		0.0176379		0.0207152		0.114515		0.0196292		0.0821277		0.0211742
Cx Tri	GlcNAc2Man3 + GlcNAc3,Gal3,Fuc1,NeuAc2 (GU:13.95C)	C104H173O76N7	-2	8749536	992731	11238368	1092754	6304590	24590260	728119	871483	514323	187743	1620583	235416	1723397	397603	2749673	1552893			0.220222		0.0404294		0.281048		0.0340152		0.181835		0.715397		0.0400875		0.0733899		0.0463014		0.0309519		0.114515		0.0423523		0.0674025		0.0272507
Cx Tri	GlcNAc2Man3 + GlcNAc3,Gal3,Fuc1,NeuAc2(GU:14.1E)	C104H173O76N7	-2	2995219	470446	6358457	553314	3695965	14118457	382465	534972	350142	187743		42132	1324733	128637	1880556	1922489			0.0753883	3.67229	0.0191591	2.83451	0.159012	3.05245	0.0172235	2.84633	0.106598	2.73825	0.410744	4.2652	0.0210571	3.81367	0.0450514	3.01612	0.0315212	2.98795	0.0309519	3.44114		3.60604	0.00757972	3.41863	0.0518106	3.26585	0.00881646	2.75622
Cx Tetra	GlcNAc2Man3 + GlcNAc4,Gal4,Fuc1 (RRT:11.5)	C96H162O70N6	-2	2492505	1812681	1277808	2698711	1707059	1227912	2046678	876998	1003975	854030	1246639	293156	2762235	650054	934179	1713714			0.0627352		0.0738223		0.0319553		0.0840053		0.0492346		0.0357233		0.112682		0.0738544		0.0903818		0.140798		0.0880907		0.05274		0.108032		0.0445531
Cx Tetra	GlcNAc2Man3 + GlcNAc4,Gal4,Fuc1,NeuAc1 (A) (RRT:12)	C107H179O78N7	-2	3464842	1821828	2641102	2545869	2142647	2344722	3783717	749545	1258627	1333157	2247778	304039	3600203	1053891	1842812	2083331			0.0872084		0.0741948		0.0660485		0.0792477		0.0617977		0.0682143		0.208317		0.0631212		0.113307		0.219788		0.158834		0.0546979		0.140805		0.072231
Cx Tetra	GlcNAc2Man3 + GlcNAc4,Gal4,Fuc1,NeuAc1 (B) (RRT:12.6)	C107H179O78N7	-2	1289570	1172877	1739659	1482979	1507748	1570796	1017622	510611	249832	150459	491371	91094	684461	347351	501597	431307			0.0324579	0.182402	0.047766	0.195783	0.0435052	0.141509	0.0461621	0.209415	0.0434861	0.154518	0.0456987	0.149636	0.0560264	0.377026	0.0429999	0.179976	0.0224909	0.226179	0.0248051	0.385391	0.0347216	0.281646	0.0163882	0.123826	0.0267694	0.275606	0.0238066	0.140591
				3973057683	2455465414	3998733582	3212547480	3467195229	3437287481	1816326349	1187469147	1110814931	606564293	1415175874	555851611	2556874096	1459055418	1954946680	1851492155			100	100	100	100	100	100	100	100	100	100	100	100	100	100	100	100	100	100	100	100	100	100	100	100	100	100	100	100
				3973057683	2455465414	3998733582	3212547480	3467195229	3437287481	1816326349	1187469147	1110814931	606564293	1415175874	555851611	2556874096	1459055418	1954946680	1851492155
				1	2	3	4	5	6	7	8	9	10	11	12	13	14	15	16			1		2		3		4		5		6		7		8		9		10		11		12		13		14
Malto Ladder	MOS3	C18H34O16	-1	126164256	121065040	71852232	84035144	79700920	34348984	78003152	60361960	48276596	37824968	66237632	31255840	57602780	53502896	32304266	48035724
Malto Ladder	MOS4	C24H44O21	-1	74486032	106364576	76249136	86027872	83334992	53754428	84741464	72512296	37281924	38042604	59616456	26847336	40502344	44094684	36435040	36874168
Malto Ladder	MOS5	C30H54O26	-1	72772744	73453568	61607568	68204296	68287856	47554932	59394044	58453552	37494884	45108552	60529728	39277496	40888536	47477204	42098444	47091932
Malto Ladder	MOS6	C36H64O31	-1	126791432	126704952	115556104	119676224	124908856	86315544	120904280	112770360	75766296	88284232	111696472	74811680	84866064	86494496	81860120	80791360
Malto Ladder	MOS7	C42H74O36	-1	124060560	114286560	92634048	111665176	109900560	88373416	89722800	97729696	72439208	92059768	111702800	71172048	77096104	81145536	83374344	78786224
Malto Ladder	MOS8	C48H84O41	-1	160633680	152878656	145750736	148927200	149234608	117218272	137396448	133235856	103678968	120792080	126632992	99040768	109144064	110483088	107553760	108954552
Malto Ladder	MOS9	C54H94O46	-2	146746560	143221392	145427888	145071120	143193520	126827688	138496736	143642960	91603152	108221224	116305600	96187440	101110520	100711104	100541696	97952128
Malto Ladder	MOS10	C60H104O51	-2	206288096	220867968	214678976	219388368	214334880	194398176	211125152	210862656	120249456	147304144	169465456	125309360	138301200	138050368	138008320	135862096
Malto Ladder	MOS11	C66H114O56	-2	256940416	241830560	228656320	243110336	238989536	251512848	226067840	212206368	149951072	167832816	198253456	122634808	135719136	129131216	134610480	146573888
Malto Ladder	MOS12	C72H124O61	-2	233631904	196283680	186561136	205027536	182276384	218206512	185564112	167848448	128495984	138160144	175459360	107913680	112380808	117805840	119687096	122711360
Malto Ladder	MOS13	C78H134O66	-2	200002240	164949936	158749056	164488768	162620848	171851520	159920208	154344480	113259568	128832896	157994304	100007968	106398720	111150568	115689768	111589288
[truncated: 18 more columns]

## Sheet: Table_S6
Table S6. Relative abundance of N-glycans identified by MS in FFPE cardiac tissue from COVID (+) patients.
Class	Peptide	Molecule Formula	Precursor Charge		913_Moon_20220331_90_MW034_COVID_125_A20_125_POSITIVE_001_rep Total Area MS1	913_Moon_20220317_90_MW033_COVID_5 Total Area MS1	913_Moon_20220319_90_MW033_COVID_10_A20_136_POSITIVE_001 Total Area MS1	913_Moon_20220319_90_MW033_COVID_13_A20_132_POSITIVE_001 Total Area MS1	913_Moon_20220319_90_MW033_COVID_2_A20_130_POSITIVE_001 Total Area MS1	913_Moon_20220319_90_MW033_COVID_4_A20_117_POSITIVE_001 Total Area MS1	913_Moon_20220319_90_MW033_COVID_5_A21_1_POSITIVE_001 Total Area MS1	913_Moon_20220319_90_MW033_COVID_7_A20_129_POSITIVE_001 Total Area MS1	913_Moon_20220319_90_MW033_COVID_9_A20_127_POSITIVE_001 Total Area MS1	913_Moon_20220331_90_MW034_COVID_12_A20_134_POSITIVE_001 Total Area MS1	913_Moon_20220331_90_MW034_COVID_15_A20_38_POSITIVE_001 Total Area MS1	913_Moon_20220331_90_MW034_COVID_16_A20_79_POSITIVE_001 Total Area MS1	913_Moon_20220331_90_MW034_COVID_17_A20_100_POSITIVE_001 Total Area MS1	913_Moon_20220331_90_MW034_COVID_2_A20_118_POSITIVE_001 Total Area MS1	913_Moon_20220331_90_MW034_COVID_21_A21_9_POSITIVE_001 Total Area MS1	913_Moon_20220331_90_MW034_COVID_27_A21_POSITIVE_001 Total Area MS1	913_Moon_20220331_90_MW034_COVID_6_A20_128_POSITIVE_001 Total Area MS1	913_Moon_20220331_90_MW034_COVID_8_A20_121_POSITIVE_001 Total Area MS1			Relative Abundance (%) A20-125	Sum individual Class	Relative Abundance (%) A20-133	Sum individual Class	Relative Abundance (%) A20-136	Sum individual Class	Relative Abundance (%) A20-132	Sum individual Class	Relative Abundance (%) A20-130	Sum individual Class	Relative Abundance (%) A20-117	Sum individual Class	Relative Abundance (%) A21-1	Sum individual Class	Relative Abundance (%) A20-129	Sum individual Class	Relative Abundance (%) A20-127	Sum individual Class	Relative Abundance (%) A20-134	Sum individual Class	Relative Abundance (%) A20-38	Sum individual Class	Relative Abundance (%) A20-79	Sum individual Class	Relative Abundance (%) A20-100
Pauci-mannose	GlcNAc2Man1 (RRT:3.9)	C22H40O16N2	-1		300098	766283	255909	798163	168456	290811	765500	648141	838580	196859	251290	335985	277629	123671	120031	401920	129238	136717			0.00892572		0.00902775		0.0150279		0.0328489		0.0156644		0.0124037		0.0218189		0.0166629		0.020453		0.00889146		0.0210546		0.0109944		0.0163214
Pauci-mannose	GlcNAc2Man1 + Fuc1 (RRT:6.05)	C28H50O20N2	-1		597231	360322	302425	703086	197137	423099	757452	753175	576710	225993	380610	658741	449414	1252621	410141	294398	57062	139739			0.0177633		0.00424503		0.0177595		0.0289359		0.0183314		0.0180461		0.0215895		0.0193632		0.014066		0.0102073		0.0318898		0.0215559		0.0264204
Pauci-mannose	GlcNAc2Man2 (RRT:4.8A)	C28H50O21N2	-1		9736689	14134986	9628180	17574860	4763401	10080396	26594830	25127116	94794488	8957326	4690653	6947608	7749789	2755064	3618686	13822615	2093545	6183157			0.289595		0.166527		0.5654		0.723304		0.442939		0.42995		0.758027		0.645988		2.31205		0.404572		0.393011		0.227345		0.4556
Pauci-mannose	GlcNAc2Man2 (RRT:5.5B)	C28H50O21N2	-1		1156055	1706468	447459	1539065	546334	728297	1528811	1407035	2225619	641988	687581	987858	967806	185905	356458	1090134	217879	473854			0.0343842		0.0201043		0.0262764		0.0633412		0.0508025		0.0310634		0.0435754		0.0361732		0.054283		0.0289964		0.0576097		0.0323255		0.056896
Pauci-mannose	GlcNAc2Man2 + Fuc1 (RRT:7.2A)	C34H60O25N2	-1		13839632	19778008	9117885	22138574	8625742	15498462	34540564	24769404	49234612	13402695	7924530	23801218	16158821	17560300	8333529	13054682	3371183	8557400			0.411628		0.233009		0.535434		0.911127		0.802091		0.661042		0.984503		0.636792		1.20084		0.605354		0.663965		0.778843		0.949955
Pauci-mannose	GlcNAc2Man2 + Fuc1 (RRT:8.1B)	C34H60O25N2	-1		653258	674385	337652	1020541	335074	595952	1120269	875987	1279731	310884	320753	625191	542393	168694	181514	539424	104680	263372			0.0194297		0.00794508		0.0198281		0.042001		0.0311579		0.0254186		0.0319308		0.0225206		0.0312127		0.0140416		0.0268746		0.020458		0.0318865
Pauci-mannose	GlcNAc2Man3 (RRT:4A)	C34H60O26N2	-1		480435	766340	222368	972697	386586	450253	780218	803817	757058	210605	238963	349498	297147	29600	90525	537520	64892	172951			0.0142894		0.00902842		0.0130582		0.0400319		0.0359479		0.0192042		0.0222384		0.0206652		0.0184647		0.00951232		0.0200218		0.0114366		0.0174689
Pauci-mannose	GlcNAc2Man3 (RRT:4.6B)	C34H60O26N2	-1		2451926	3773586	2600754	4493504	1250946	2325398	6351845	5949665	13099298	2334638	1114804	2078193	1743596	336426	846112	3473384	505820	1596451			0.0729269		0.0444574		0.152725		0.184933		0.116323		0.0991831		0.181045		0.152959		0.319493		0.105448		0.093405		0.0680043		0.102504
Pauci-mannose	GlcNAc2Man3 (RRT:5.7C)	C34H60O26N2	-1		3230934	3359444	3072396	4282414	1427197	2678781	8747945	6743900	17840956	2379830	1169190	2088741	2729385	573409	691393	5169593	544528	2109125			0.0960967		0.0395783		0.180422		0.176245		0.132712		0.114256		0.249341		0.173378		0.435142		0.107489		0.0979618		0.0683495		0.160457
Pauci-mannose	GlcNAc2Man3 (RRT:6.7D)	C34H60O26N2	-1		21973226	35023932	11078880	30100136	10915904	16351149	39769984	33144198	61148908	16346495	7187040	19928962	16025229	5560863	9734006	13410997	5515508	10586261			0.653543		0.412625		0.650591		1.23879		1.01505		0.697411		1.13356		0.852098		1.49143		0.738316		0.602174		0.652132		0.942101
Pauci-mannose	GlcNAc2Man3 + Fuc1 (RRT:6.9A)	C40H70O30N2	-1		750811	587037	443861	778047	257508	463401	1224047	844668	1945610	582143	334221	495409	379292	121517	127270	466565	77862	224997			0.0223311		0.00691601		0.0260651		0.032021		0.0239452		0.019765		0.0348888		0.0217154		0.0474536		0.0262934		0.0280031		0.0162112		0.0222981
Pauci-mannose	GlcNAc2Man3 + Fuc1 (RRT:8B)	C40H70O30N2	-1		748166	579849	496193	717415	250632	573755	1524468	949274	1960527	523663	375032	1909858	394181	138004	121067	716715	80785	262093			0.0222525		0.00683133		0.0291382		0.0295257		0.0233058		0.0244719		0.0434516		0.0244047		0.0478174		0.0236521		0.0314224		0.0624959		0.0231734
Pauci-mannose	GlcNAc2Man3 + Fuc1 (RRT:9C)	C40H70O30N2	-1		35568912	37340756	20637032	43156232	22771300	33190856	61172116	43371284	79252128	24791440	13587329	35886848	26434518	15585850	17918848	25392434	8733173	16051527			1.05792		0.43992		1.21188		1.77612		2.11746		1.41566		1.74358		1.11502		1.93297		1.11975		1.13843		1.17432		1.55405
Pauci-mannose	GlcNAc2Man3 + Man1 (RRT:5.8A)	C40H70O31N2	-1		11610760	11994850	8014441	14381729	5910232	8670048	24638578	20063310	35960208	7416386	3743932	7211116	8403136	1702089	2425096	14286220	1951857	6643124			0.345335		0.141314		0.470636		0.591889		0.549581		0.369796		0.702268		0.515804		0.877072		0.334973		0.313689		0.235968		0.494009
Pauci-mannose	GlcNAc2Man3 + Man1 (RRT:6.3B)	C40H70O31N2	-1		21866368	67161064	13542226	30513056	9996383	17731738	42024520	36218504	54456684	19832334	8382473	20421398	13658054	3752733	22373196	14406729	6472069	14243386			0.650365		0.791239		0.795247		1.25578		0.929544		0.756296		1.19782		0.931134		1.3282		0.89576		0.702334		0.668246		0.802938
Pauci-mannose	GlcNAc2Man3 + Man1 (RRT:7.5C)	C40H70O31N2	-1		1921433	2059031	885525	1861463	742589	1171040	2297869	2013372	4373749	1091967	825441	1519086	1347996	516578	762341	1947037	319966	876739			0.0571486		0.0242579		0.0520011		0.0766097		0.0690519		0.0499473		0.0654957		0.0517614		0.106676		0.0493205		0.0691604		0.0497088		0.0792469
Pauci-mannose	GlcNAc2Man3 + Man1,Fuc1 (RRT:7.9A)	C46H80O35N2	-1		3355864	2074109	1401160	2670675	1031277	2205790	4511799	2883270	5521359	1827923	994403	1514423	1193927	372435	389278	1770896	351512	1002567			0.0998124		0.0244355		0.082281		0.109913		0.0958964		0.0940816		0.128599		0.0741254		0.134666		0.0825611		0.0833171		0.0495562		0.0701894
Pauci-mannose	GlcNAc2Man3 + Man1,Fuc1 (RRT:8.5B)	C46H80O35N2	-1		2012850	2038091	1031294	2293633	980702	1525081	3314032	2468456	5111211	1541866	766639	1739595	1488367	743630	836252	1063086	454400	681117			0.0598676		0.0240112		0.0605612		0.0943959		0.0911936		0.0650479		0.0944592		0.063461		0.124663		0.0696409		0.0642336		0.0569244		0.0874991
Pauci-mannose	GlcNAc2Man3 + Man1,Fuc1 (RRT:9.7C)	C46H80O35N2	-1		331733	292294	129266	395653	161649	250579	441981	322936	704140	155572	113217	193915	175441	103892	74425	208054	45137	76835			0.00986663	3.94348	0.00344358	2.40892	0.00759095	4.91192	0.0162833	7.4241	0.0150314	6.57603	0.0106877	4.91373	0.0125977	7.47078	0.0083023	5.38233	0.017174	10.5141	0.00702666	4.6418	0.009486	4.44804	0.00634544	4.21122	0.0103139
High Mannose	GlcNAc2Man3 + Man2 (RRT:5A)	C46H80O36N2	-1		3437233	5050306	2460157	4937428	2434813	3556162	7014437	5687957	6842663	2226665	2046034	2583234	1588073	1414986	2075108	2952951	428183	1457118			0.102233		0.0594988		0.144469		0.203203		0.226409		0.151678		0.199931		0.146231		0.166893		0.100571		0.171429		0.0845307		0.0933607
High Mannose	GlcNAc2Man3 + Man2 (RRT:5.5B)	C46H80O36N2	-1		1150970	1094028	437075	1475119	773266	783758	1888392	1395955	2138740	730403	509806	933096	750896	125934	219951	1253368	192016	552082			0.034233		0.012889		0.0256666		0.0607094		0.0719045		0.0334289		0.0538245		0.0358883		0.052164		0.0329898		0.0427146		0.0305335		0.0441442
High Mannose	GlcNAc2Man3 + Man2 (RRT:6C)	C46H80O36N2	-1		1248999	1280192	628394	1451902	680675	837245	2180345	1824539	2320235	639618	504268	711721	872245	182425	206631	1461983	177592	570883			0.0371486		0.0150822		0.0369015		0.0597539		0.0632946		0.0357103		0.0621459		0.0469067		0.0565907		0.0288894		0.0422506		0.0232895		0.0512781
High Mannose	GlcNAc2Man3 + Man2 (RRT:7.6D)	C46H80O36N2	-1		240155824	383939968	145205920	164872288	79756416	155807040	257198864	224918896	299329760	119284192	84806024	164192480	126156408	89637304	130476592	155277968	55407956	107021144			7.14288		4.52328		8.527		6.78542		7.41639		6.6455		7.33089		5.78239		7.30068		5.38766		7.10556		5.37284		7.41656
High Mannose	GlcNAc2Man3 + Man2,Fuc1 (RRT:9.7)	C52H90O40N2	-2		839506	785070	239540	743713	322415	554589	1017876	591580	1230222	575595	269677	513072	362375	193118	191885	418171	132225	218711			0.0249692		0.00924908		0.0140666		0.030608		0.0299807		0.0236544		0.0290123		0.0152088		0.0300052		0.0259977		0.0225952		0.0167892		0.0213035
High Mannose	GlcNAc2Man3 + Man3 (RRT:6.2A)	C52H90O41N2	-2		126297136	237567296	87440968	145797952	71126376	106402616	239123152	201768864	295740640	100451888	54110276	98592448	77016848	46503308	57898624	106608072	30031740	70501432			3.75642		2.79883		5.13484		6.00041		6.6139		4.5383		6.81568		5.18724		7.21314		4.53707		4.53369		3.22622		4.52772
High Mannose	GlcNAc2Man3 + Man3 (RRT:6.8B)	C52H90O41N2	-2		19824644	23223184	8983858	24531356	11993222	19980212	41362080	28930920	105986528	13925022	4759537	14231798	10327523	2588621	4316070	24855088	3940915	9425093			0.589638		0.273597		0.527564		1.0096		1.11523		0.852198		1.17894		0.743779		2.58502		0.628946		0.398783		0.465704		0.607141
High Mannose	GlcNAc2Man3 + Man3,Fuc1 (RRT:8.7)	C58H100O45N2	-2		1062720	772549	322587	1063472	655540	877579	1515297	980265	1779118	636771	239367	402338	288573	64721	92311	468533	164948	303847			0.0316082		0.00910157		0.0189434		0.0437678		0.0609574		0.0374306		0.0431902		0.0252014		0.0433928		0.0287608		0.0200556		0.0131656		0.0169648
High Mannose	GlcNAc2Man3 + Man4 (RRT:6.2A)	C58H100O46N2	-2		95482184	131788168	49490392	105773200	54908520	85809656	150532368	136762016	196761872	55216896	25322628	78631608	43358388	24027206	36921908	82838192	17680074	41161400			2.8399		1.55263		2.90625		4.35316		5.10584		3.65996		4.29059		3.51599		4.79904		2.49396		2.12168		2.57305		2.54898
High Mannose	GlcNAc2Man3 + Man4 (RRT:6.3B)	C58H100O46N2	-2		29745186	74043720	21512562	25214946	14560572	27638014	47524600	44616440	50352824	16742142	10416517	23691612	13794760	10170965	17334394	19055266	6018145	13151177			0.884702		0.872325		1.26329		1.03774		1.35396		1.17882		1.35458		1.14704		1.22811		0.756186		0.872759		0.775256		0.810975
High Mannose	GlcNAc2Man3 + Man5 (RRT:6.1A)	C64H110O51N2	-2		13265799	19226702	8718156	14503751	5423347	9354655	19867232	24781106	21381470	7406737	5010348	9401431	6065521	2831264	5108620	6504812	2640318	4241358			0.394561		0.226514		0.511961		0.596911		0.504306		0.398996		0.566272		0.637093		0.521496		0.334537		0.419797		0.307641		0.356584
High Mannose	GlcNAc2Man3 + Man5 (RRT:6.3B)	C64H110O51N2	-2		140322528	193612368	80512816	120369024	58026988	106404704	182420528	215997552	203298016	90210200	54153144	153000160	57129020	46655356	87250392	98431328	32507692	62298756			4.17357		2.28099		4.72799		4.95386		5.39582		4.53839		5.1995		5.55304		4.95846		4.07449		4.53728		5.0066		3.35854
High Mannose	GlcNAc2Man3 + Man5 (RRT:6.5C)	C64H110O51N2	-2		8237937	15999817	6222201	10453593	3802383	7186064	15652918	16610461	16665809	4927195	3506648	7105458	3804290	2558838	4957977	4956046	1959989	3638795			0.245018		0.188497		0.365389		0.430224		0.353576		0.306501		0.446152		0.427035		0.40648		0.222545		0.293808		0.232511		0.223649
High Mannose	GlcNAc2Man3 + Man4,Glc1 (RRT:7)	C64H110O51N2	-2		792238	878804	262591	600269	153239	303369	925139	1103395	349191	347215	383211	559689	246088	86790	413827	273630	82059	508009			0.0235633		0.0103534		0.0154203		0.0247044		0.0142494		0.0129393		0.0263691		0.028367		0.0085168		0.0156825		0.0321077		0.0183146		0.0144672
High Mannose	GlcNAc2Man3 + Man6 (RRT:6.4A)	C70H120O56N2	-2		183579888	259567616	127749968	190030208	74904440	150485360	258413792	251883920	224460080	117198888	77052552	175659408	71054288	41713328	111046160	120066872	45033044	81326080			5.46016		3.05802		7.50192		7.82081		6.96522		6.41852		7.36552		6.47563		5.4746		5.29348		6.45593		5.74807		4.17719
High Mannose	GlcNAc2Man3 + Man5,Glc1 (RRT:6.8B)	C70H120O56N2	-2		2131983	5894452	1898051	4823628	1405221	2363117	5235320	5731157	1901939	2663976	922103	1091075	1462151	673213	1093123	707429	719825	542845			0.0634109		0.0694438		0.11146		0.198519		0.130669		0.100792		0.149221		0.147341		0.0463884		0.120323		0.0772594		0.035703		0.0859579
High Mannose	GlcNAc2Man3 + Man6,Glc1 (RRT:6.9)	C76H130O61N2	-2		12801560	22395316	8269269	13515849	4481640	9607680	18064180	22680662	11677484	7213190	4437227	7184548	4104780	2010074	6226316	6401304	2612469	4488149			0.380753	26.1848	0.263844	16.2241	0.4856	32.3187	0.556253	34.1657	0.416739	35.8384	0.409788	29.3426	0.51488	35.6267	0.583093	30.4975	0.284815	35.1758	0.325795	24.4079	0.371778	27.5195	0.235099	24.1653	0.241314
Cx Mono	GlcNAc2Man3 + GlcNAc1 (RRT:7.7)	C42H73O31N3	-1		747144	665535	421716	451669	217667	430083	644187	1128394	713404	237321	147069	589216	304313	189571	286003	250893	86210	190626			0.0222221		0.00784081		0.0247646		0.0185887		0.0202404		0.018344		0.0183611		0.0290097		0.0174		0.010719		0.0123223		0.0192808		0.0178901
Cx Mono	GlcNAc2Man3 + GlcNAc1,Fuc1 (RRT:9.9)	C48H83O35N3	-1		3923419	2423635	1387633	1325358	628338	1745161	1891638	2573849	1994797	620647	583297	1841063	1201199	1477330	1646969	792232	382037	729485			0.116693		0.0285534		0.0814867		0.0545459		0.0584279		0.0744348		0.053917		0.0661706		0.0486533		0.0280325		0.0488721		0.0602448		0.0706169
Cx Mono	GlcNAc2Man3 + GlcNAc1,Gal1 (RRT:8.5)	C48H83O36N3	-2		228733	240571	67999	153569	44532	117291	195155	214097	231578	109895	74246	183880	127482	46913	65001	87991	34787	75574			0.00680314		0.00283422		0.00399314		0.00632023		0.00414094		0.00500271		0.00556246		0.00550418		0.00564821		0.00496359		0.00622078		0.00601707		0.00749449
Cx Mono	GlcNAc2Man3 + GlcNAc1,Gal1,NeuAc1 (RRT:8.7A)	C59H100O44N4	-2		10088114	30505090	6314597	17597988	5244974	8772154	11545566	32106956	23065814	19425868	6580364	26219596	8814916	6885678	6714325	10469985	3934055	6905963			0.300048		0.359387		0.370815		0.724256		0.48772		0.374151		0.329081		0.825431		0.562577		0.877401		0.551343		0.857979		0.518217
Cx Mono	GlcNAc2Man3 + GlcNAc1,Gal1,NeuAc1 (RRT:10.1B)	C59H100O44N4	-2		508332	2533842	396659	1095704	475264	715300	1008340	1738266	2103818	1287667	831694	2193075	1036395	387645	455580	653177	393815	697669			0.0151192		0.0298517		0.0232932		0.0450944		0.0441939		0.0305091		0.0287405		0.0446887		0.0513123		0.0581596		0.0696843		0.0717636		0.0609283
Cx Mono	GlcNAc2Man3 + GlcNAc1,Gal1,NeuAc1 (RRT:10.8A1)	C59H100O44N4	-2		10588034	35806188	5103688	9832761	4799927	10539385	11928025	17380614	19160754	7742197	4552357	11185699	6036510	5440367	10109245	10020811	3387186	6542766			0.314917		0.421841		0.299706		0.404673		0.446336		0.449527		0.339982		0.446835		0.467332		0.349689		0.381424		0.366028		0.354878
Cx Mono	GlcNAc2Man3 + GlcNAc1,Gal1,NeuAc1 (RRT:12.1B1)	C59H100O44N4	-2		623826	1359653	155328	601948	208043	439248	714464	826554	1817416	486440	206742	610114	587187	198944	206367	456253	160211	259762			0.0185543		0.0160184		0.0091214		0.0247735		0.0193455		0.0187349		0.0203642		0.0212497		0.0443269		0.0219709		0.0173221		0.0199646		0.0345199
Cx Mono	GlcNAc2Man3 + GlcNAc1,Gal1,Fuc1 (RRT:8.5A)	C54H93O40N3	-1		5656983	8473866	2646974	2929002	901221	2934090	3519812	5183298	4425698	1323577	987629	1962216	1811027	1657709	1464856	1990681	808958	1679305			0.168254		0.0998325		0.15544		0.120545		0.0838028		0.125145		0.100325		0.133256		0.107943		0.0597815		0.0827495		0.0642092		0.106468
Cx Mono	GlcNAc2Man3 + GlcNAc1,Gal1,Fuc1 (RRT:10.5B)	C54H93O40N3	-2		4385024	3630598	1081676	1076200	382261	1531695	1807352	1603536	1742744	558858	508925	994658	972874	652411	715564	804116	406998	896745			0.130422		0.0427729		0.0635198		0.0442917		0.0355457		0.06533		0.0515146		0.041225		0.0425057		0.0252417		0.0426408		0.032548		0.0571939
Cx Mono	GlcNAc2Man3 + GlcNAc1,GalNAc1,NeuAc1 (RRT:8.0)	C61H103O44N5	-2		2149768	2627601	362398	480487	192671	559757	573260	688566	1932622	260366	324807	450084	474015	459320	206572	217572	201932	573668			0.0639399		0.0309563		0.0212813		0.0197747		0.0179161		0.0238748		0.0163395		0.0177022		0.0471368		0.0117599		0.0272143		0.014728		0.0278667
Cx Mono	GlcNAc2Man3 + GlcNAc1,Gal1,Fuc1,NeuAc1 (RRT:10.4A)	C65H110O48N4	-2		13152377	29529092	5425264	13463396	5366075	7708159	11198345	26573412	30833184	9113915	6187300	16140569	8124739	8004791	9221462	9201831	4072425	5827629			0.391187		0.347889		0.31859		0.554094		0.498981		0.328769		0.319184		0.683171		0.752024		0.411645		0.518409		0.528165		0.477642
Cx Mono	GlcNAc2Man3 + GlcNAc1,Gal1,Fuc1,NeuAc1 (RRT:11.5B)	C65H110O48N4	-2		1030760	1031646	157809	513167	272805	324797	491854	735252	1198362	474545	436659	1299056	463472	399035	9221462	9201831	4072425	287091			0.0306576		0.012154		0.0092671		0.0211197		0.0253676		0.0138533		0.0140192		0.0189024		0.0292281		0.0214336		0.0365859		0.0425088		0.0272469
Cx Mono	GlcNAc2Man3 + GlcNAc1,Gal1,Fuc1,NeuAc1 (RRT:11.8A1)	C65H110O48N4	-2		8396218	22594748	2624779	5644689	2272822	5334869	4869459	7831994	9470886	3845404	2324275	6804574	4301401	4078371	5229546	5192450	2293194	3559730			0.249726		0.266194		0.154136		0.232311		0.211345		0.227543		0.138793		0.201351		0.230996		0.173684		0.194742		0.222665		0.252874
Cx Mono	GlcNAc2Man3 + GlcNAc1,Gal1,Fuc1,NeuAc1 (RRT:12.9B1)	C65H110O48N4	-2		2953451	6592458	831185	2082315	887611	2080276	2495085	2471623	4432870	1430091	789560	2272678	1685724	1014481	1355303	1589417	858060	1054978			0.0878436	1.91639	0.0776672	1.74379	0.0488101	1.58423	0.085699	2.35609	0.0825372	2.0359	0.0887282	1.84395	0.0711169	1.5073	0.0635425	2.59804	0.108118	2.5152	0.0645924	2.11907	0.0661541	2.05568	0.0743684	2.38047	0.0991014
Hybrid	GlcNAc2Man3 + Man1,GlcNAc1 (RRT:6.9)	C48H83O36N3	-2		1359449	2495448	769112	912623	342081	933319	1436296	1820758	1728232	596063	381241	964699	483701	354817	710739	835319	235002	587103			0.0404337		0.0293994		0.0451649		0.0375596		0.0318094		0.039808		0.0409385		0.0468095		0.0421517		0.0269222		0.0319427		0.0315677		0.0284361
Hybrid	GlcNAc2Man3 + Man2,GlcNAc1 (RRT:6.5A)	C54H93O41N3	-2		2847150	4179374	1343651	2472815	819816	1695802	2910835	5330283	3906189	850040	1177936	1678499	914325	755780	1242633	1614373	451860	908730			0.0846819		0.0492381		0.0789039		0.10177		0.0762331		0.0723295		0.082967		0.137035		0.0952723		0.0383934		0.0986946		0.0549252		0.0537519
Hybrid	GlcNAc2Man3 + Man1,GlcNAc1,Gal1 (RRT:6.7B)	C54H93O41N3	-2		6319210	13186703	3055497	3443477	1867766	4522859	6655362	6583311	6808073	2266765	1651549	3176642	2137435	1492901	2874394	2796911	980206	2156564			0.18795		0.155355		0.179429		0.141718		0.17368		0.19291		0.189696		0.169249		0.166049		0.102382		0.138377		0.103949		0.125657
Hybrid	GlcNAc2Man3 + Man2,GlcNAc1,Fuc1 (RRT:7.8)	C60H103O45N3	-2		176156	374171	415345	402777	34575	694997	382169	3309657	1083279	201619	25698	283402	52596	153591	510186	348512	226932	120151			0.00523935		0.00440819		0.0243905		0.0165765		0.00321506		0.0296431		0.0108929		0.0850873		0.0264213		0.00910645		0.00215313		0.00927371		0.00309205
Hybrid	GlcNAc2Man3 + Man2,GlcNAc1,Gal1 (RRT:7.4)	C60H103O46N3	-2		35107660	64817432	18064914	19154606	9846273	26848098	37614380	36923180	34678668	14410672	8464440	16627041	12725310	9731701	14145593	13365742	5749507	12431319			1.0442		0.763628		1.06083		0.78832		0.915586		1.14513		1.07212		0.949251		0.845816		0.650881		0.709202		0.544084		0.748104
Hybrid	GlcNAc2Man3 + Man2,GlcNAc1,GalNAc1 (RRT:7.2)	C62H106O46N4	-2		1280956	3753338	580295	335658	238603	950372	936099	670670	471914	206342	282462	279078	501797	384779	235287	124941	135238	442875			0.0380991		0.0442189		0.034077		0.0138142		0.0221872		0.0405354		0.0266814		0.0172421		0.01151		0.00931977		0.0236664		0.00913222		0.0295
Hybrid	GlcNAc2Man3 + Man2,GlcNAc1,Gal1,NeuAc1 (RRT:8.3A)	C65H110O49N4	-2		14445357	47047856	7200127	12394895	8010298	12526560	15871908	21469260	20324984	12598350	7578992	19998792	12239772	7829587	8283020	13239366	5075069	10256210			0.429644		0.554281		0.422817		0.51012		0.744862		0.534284		0.452394		0.551949		0.495728		0.569025		0.635014		0.654417		0.71956
Hybrid	GlcNAc2Man3 + Man2,GlcNAc1,Gal1,NeuAc1 (RRT:10.7B)	C65H110O49N4	-2		15870320	55805804	4909120	10323407	6842130	12940843	15785098	17212252	20108070	10295678	5398630	13565348	8640848	7680213	12610836	10129873	4288690	8243676			0.472026		0.65746		0.288281		0.424866		0.636236		0.551954		0.44992		0.442506		0.490437		0.465021		0.45233		0.443896		0.507984
Hybrid	GlcNAc2Man3 + Man2,GlcNAc1,Gal1,Fuc1 (RRT:8.6)	C66H113O50N3	-2		881317	1023291	1052751	1113166	179357	1699934	1464409	5610263	2851812	663499	136074	936067	179305	458246	1014341	760922	509091	371774			0.0262127		0.0120556		0.0618212		0.045813		0.0166781		0.0725058		0.0417398		0.144233		0.0695559		0.029968		0.0114011		0.0306307		0.0105411
Hybrid	GlcNAc2Man3 + Man2,GlcNAc1,Gal1,Fuc1 (RRT:9.2)	C66H113O50N3	-2		1686421	4330507	910767	1187517	575740	1424135	1959772	1799045	2011453	939600	615957	1266930	942153	577045	702869	701300	488816	673744			0.0501587		0.0510187		0.0534834		0.048873		0.0535369		0.0607424		0.055859		0.0462513		0.0490595		0.0424386		0.0516086		0.0414575		0.0553879
Hybrid	GlcNAc2Man3 + Man1,GlcNAc1,GalNAc1,NeuAc1 (RRT:7.8)	C67H113O49N5	-2		2850319	6573060	491496	504167	403156	1196876	1270347	1188058	1370016	630980	751876	1205040	1124087	997936	509006	393496	366438	1018034			0.0847762		0.0774387		0.0288624		0.0207493		0.0374887		0.0510493		0.0362084		0.0305435		0.0334148		0.0284992		0.0629967		0.0394323		0.0660836
Hybrid	GlcNAc2Man3 + Man1,GlcNAc1,Gal1,Fuc1,NeuAc1 (RRT:9.9A)	C71H120O53N4	-2		7913430	25235160	2793309	5924010	4885802	5385343	8617020	10514992	15154658	7826739	3749799	11636922	6187681	3720345	4844598	4990015	3114111	3914067			0.235367		0.297301		0.164033		0.243806		0.454321		0.229696		0.245609		0.270328		0.369623		0.353507		0.314181		0.380793		0.363765
Hybrid	GlcNAc2Man3 + Man1,GlcNAc1,Gal1,Fuc1,NeuAc1 (RRT:11.6B)	C71H120O53N4	-2		4756653	14342574	1417512	2979154	2019750	3512184	4444648	4046964	5506524	3477622	1624210	4822569	2884537	2870855	3290181	2400984	1613951	2165729			0.141476		0.168973		0.0832413		0.122609		0.187813		0.149802		0.126685		0.104043		0.134305		0.157072		0.136086		0.157808		0.169578
Hybrid	GlcNAc2Man3 + Man2,GlcNAc1,Gal1,NeuAc1 (RRT:9.1A)	C71H120O54N4	-2		16483130	55338224	6439088	12475052	10840085	13160362	20457026	25390468	28428964	19059238	7742721	27715896	15902572	8878500	10263200	13620468	5756214	11309990			0.490253		0.651952		0.378126		0.513418		1.008		0.561317		0.583083		0.652758		0.693385		0.860841		0.648732		0.906942		0.934891
Hybrid	GlcNAc2Man3 + Man2,GlcNAc1,Gal1,NeuAc1 (RRT:11.1B)	C71H120O54N4	-2		15019800	60355344	4450681	9427910	6832772	12280742	16443416	16578724	18507488	11497777	4462081	14982414	9532089	8802977	10097141	9171264	4415719	8387850			0.446729		0.71106		0.26136		0.388011		0.635366		0.5238		0.468683		0.426219		0.451399		0.519316		0.37386		0.490267		0.560379
Hybrid	GlcNAc2Man3 + Man1,GlcNAc1,GalNAc1,Fuc1,NeuAc1 (RRT:9.4)	C73H123O53N5	-2		2755475	10899379	951038	737915	516446	1803511	1493257	1467582	1852124	714386	672712	987020	1412870	815617	568541	305572	601171	934000			0.0819553		0.128408		0.0558483		0.0303693		0.0480233		0.0769236		0.042562		0.0377298		0.0451735		0.0322664		0.0563639		0.0322981		0.0830607
Hybrid	GlcNAc2Man3 + Man2,GlcNAc1,GalNAc1,NeuAc1 (RRT:8.5)	C73H123O54N5	-2		1713886	5467356	400727	359651	351602	1116311	1057018	785284	1056480	505701	428205	793788	1051831	588837	314907	269345	297091	511380			0.0509756		0.0644121		0.0235321		0.0148017		0.0326948		0.047613		0.030128		0.0201887		0.0257676		0.0228408		0.0358776		0.025975		0.0618357
Hybrid	GlcNAc2Man3 + Man2,GlcNAc2,Gal1,Fuc1 (RRT:10.5)	C74H126O55N4	-2		1912480	3881701	827810	746080	341723	989139	1635812	1022768	1301906	365031	277792	516536	473161	307636	485924	514745	187363	333853			0.0568823		0.0457312		0.0486119		0.0307054		0.0317762		0.0421889		0.0466252		0.0262941		0.0317536		0.0164872		0.0232751		0.0169025		0.0278165
Hybrid	GlcNAc2Man3 + Man2,GlcNAc1,Gal1,Fuc1,NeuAc1 (RRT:10.6A)	C77H130O58N4	-2		3030355	13335753	1026288	3383205	3073632	2323503	5004461	4391106	7977968	4182129	1962576	6075608	3331465	1575738	2513157	2527271	1914142	2025074			0.0901309		0.157111		0.0602672		0.139238		0.285811		0.0991023		0.142641		0.11289		0.194583		0.188893		0.164436		0.198811		0.195852
Hybrid	GlcNAc2Man3 + Man2,GlcNAc1,Gal1,Fuc1,NeuAc1 (RRT:11.9B)	C77H130O58N4	-2		742720	3153132	176799	884912	473967	633831	1196679	909262	1557714	945874	447834	1478391	775457	542308	835129	646226	547044	482212			0.0220905		0.0371477		0.0103823		0.0364191		0.0440733		0.0270342		0.0341087		0.023376		0.0379928		0.0427219		0.0375222		0.0483771		0.0455881
Hybrid	GlcNAc2Man3 + Man2,GlcNAc2,Gal1,Fuc1,NeuAc1 (RRT:11.3A)	C85H143O63N5	-2		905901	2761958	419767	672352	296673	630299	848836	1298737	1098226	823489	517552	922907	763546	581004	727956	520344	331126	618511			0.0269439		0.0325392		0.0246502		0.0276711		0.027587		0.0268836		0.0241942		0.033389		0.0267858		0.0371942		0.0433636		0.0302001		0.0448878
Hybrid	GlcNAc2Man3 + Man2,GlcNAc2,Gal1,Fuc1,NeuAc1 (RRT:12.4B)	C85H143O63N5	-2		1992536	6840193	516459	955586	548850	1231307	1441426	1313308	2066187	1128590	527238	1357822	1256387	1082284	1599389	994658	610346	923948			0.0592634	4.16549	0.0805858	4.77372	0.0303283	3.41844	0.0393277	3.73656	0.0510365	5.51801	0.0525179	4.62777	0.0410847	4.24482	0.0337636	4.36114	0.0503945	4.38658	0.0509746	4.25407	0.0441752	4.09526	0.0444318	4.29557	0.0738613
Bisecting	GlcNAc2Man3 + GlcNAc1 (RRT:5.5)	C42H73O31N3	-1		3115580	6216078	3168003	2850537	1080482	2025609	2662973	8662566	4720032	729995	868736	3811982	1242613	879652	1541771	1993277	618065	1355897			0.0926658		0.073233		0.186036		0.117316		0.100472		0.0863965		0.0759022		0.222704		0.115122		0.0329714		0.0727879		0.124739		0.0730515
Bisecting	GlcNAc2Man3 + GlcNAc1,Fuc1 (RRT:7.5)	C48H83O35N3	-1		2897120	3965501	2725677	3073219	1823357	1878367	1743795	7097428	4807477	930390	1586795	4082851	1965713	2007858	4061632	2749719	660711	1165755			0.0861682		0.0467184		0.160061		0.12648		0.16955		0.0801163		0.049703		0.182466		0.117255		0.0420226		0.132951		0.133602		0.115562
Bisecting	GlcNAc2Man3 + Man1,GlcNAc1 (RRT:5.4)	C48H83O36N3	-2		582491	1046799	390840	541032	176875	370895	563099	1297765	704943	136102	181088	359460	128294	133894	276225	333459	110784	206250			0.0173249		0.0123326		0.0229515		0.0222665		0.0164473		0.0158195		0.0160499		0.033364		0.0171936		0.00614727		0.0151726		0.0117625		0.00754223
Bisecting	GlcNAc2Man3 + GlcNAc3 (RRT:4.2)	C58H99O41N5	-2		8510852	12206952	6585724	16205618	1510619	15828202	8227918	17009446	3575531	1455075	2887925	2623041	1638528	871094	1480699	2222327	641504	1225484			0.253136		0.143813		0.386737		0.666952		0.14047		0.675106		0.234519		0.437292		0.0872075		0.0657208		0.241968		0.0858333		0.0963268
Bisecting	GlcNAc2Man3 + Man2,GlcNAc1,Fuc1 (RRT:8.4B)	C60H103O45N3	-2		4680687	7104046	1549162	1787693	896653	2286536	2794398	2841787	2930801	1307205	880140	1884705	1318847	1098509	1166706	1175493	735979	985912			0.139216		0.0836943		0.0909722		0.0735736		0.083378		0.0975256		0.0796482		0.0730589		0.0714825		0.059042		0.0737434		0.0616728		0.0775332
Bisecting	GlcNAc2Man3 + GlcNAc3,Fuc1 (RRT:5.9)	C64H109O45N5	-2		26327292	41762604	24001612	19382000	7092996	27408210	26169208	40925104	18035410	8220644	8340876	13532820	8829810	5018930	11776037	8421026	5938725	7056903			0.783045		0.492014		1.40946		0.797678		0.659564		1.16902		0.745896		1.05214		0.439885		0.371299		0.698849		0.442832		0.519093
Bisecting	GlcNAc2Man3 + GlcNAc3,Gal1 (RRT:4.8A)	C64H109O46N5	-2		2782592	4841810	2573260	4252608	481674	4235572	3130566	3766811	1237480	620616	1019571	923982	592234	294030	733620	704528	291196	541557			0.0827618		0.0570424		0.151111		0.175019		0.0447899		0.180656		0.0892299		0.0968402		0.0301822		0.0280311		0.0854258		0.0302353		0.0348166
Bisecting	GlcNAc2Man3 + GlcNAc3,Gal1 (RRT:5B)	C64H109O46N5	-2		12172621	23719932	8319780	12831463	2884047	14228377	16501047	16662892	7535564	3662102	4592095	3894591	3428256	2427243	4489933	3269404	1973073	3383089			0.362047		0.27945		0.488567		0.528087		0.268182		0.60687		0.470326		0.428383		0.183793		0.165405		0.384753		0.127442		0.201543
Bisecting	GlcNAc2Man3 + GlcNAc3,Gal1,Fuc1 (RRT:6.4A)	C70H119O50N5	-2		17003312	31562338	14486852	12281794	4081641	14289288	21484628	27970352	14793675	6806722	5416463	6517071	5660312	3765012	9764732	5945689	3630858	5444070			0.505724		0.371843		0.850719		0.505465		0.379544		0.609468		0.612372		0.719084		0.360819		0.307437		0.453824		0.213257		0.332762
Bisecting	GlcNAc2Man3 + GlcNAc3,Gal1,Fuc1 (RRT:6.6B)	C70H119O50N5	-2		65039796	98858512	48142240	46301940	14406114	53405116	83114472	86079064	44976304	23484140	24806176	25251812	24992856	14755492	33022894	18722266	11712333	19559258			1.93446		1.16467		2.82708		1.90559		1.3396		2.27784		2.369		2.21299		1.09698		1.0607		2.07841		0.82631		1.4693
Bisecting	GlcNAc2Man3 + GlcNAc3,Gal2 (RRT:5.7)	C70H119O51N5	-2		6218088	12697904	4424514	5246608	1494084	6272892	9189594	6352858	4369789	2015405	2368913	2118069	1909066	1358696	2552814	1359757	973949	1613241			0.184943		0.149597		0.259823		0.215927		0.138932		0.267552		0.261929		0.163324		0.10658		0.091029		0.198482		0.0693092		0.112231
Bisecting	GlcNAc2Man3 + GlcNAc3,Gal2,Fuc1 (RRT:7.2)	C76H129O55N5	-2		49780928	85385528	34896564	33433604	11465110	39091660	64490308	52148640	38012332	21690376	21311076	18071180	17822594	13174236	30800654	14240907	10352147	14769241			1.48062		1.00595		2.04925		1.37598		1.06612		1.66734		1.83815		1.34068		0.927124		0.979681		1.78557		0.59134		1.04777
Bisecting	GlcNAc2Man3 + GlcNAc3,Gal2,NeuAc1 (RRT:7.3)	C81H136O59N6	-2		8226197	11565042	3949292	9609998	970115	7142048	7210387	4561622	1593214	1702474	5840358	5103274	2680888	1062740	1702053	1590891	1186025	1327437			0.244669		0.13625		0.231916		0.395505		0.0902091		0.304623		0.205516		0.117274		0.0388586		0.076895		0.48934		0.166993		0.157606
Bisecting	GlcNAc2Man3 + GlcNAc3,Gal1,Fuc1,NeuAc1 (RRT:7.9A)	C81H136O58N6	-2		10015338	12995631	2781752	6720921	1174845	6758370	3773356	8911814	2701283	1846051	3496845	3801833	4464477	2099661	1904480	2207739	1552739	2244805			0.297883		0.153104		0.163354		0.276604		0.109247		0.288259		0.107551		0.229112		0.0658845		0.0833799		0.292987		0.124407		0.262461
Bisecting	GlcNAc2Man3 + GlcNAc3,Gal1,Fuc1,NeuAc1 (RRT:9.35B)	C81H136O58N6	-2		3737261	1510325	129751	316291	173985	439409	443910	821612	469668	1733732	1042692	1595430	1126051	627729	390728	1106034	3156886	5224297			0.111156		0.0177935		0.00761943		0.0130172		0.0161785		0.0187417		0.0126527		0.0211227		0.0114552		0.0783068		0.087363		0.052207		0.066199
Bisecting	GlcNAc2Man3 + GlcNAc4,Gal2,Fuc1 (RRT:7.9A)	C84H142O60N6	-2		1521719	2944469	1264828	1049140	283319	1012323	2342595	2649630	1269109	536849	346749	467712	451077	427117	630027	555761	355479	582100			0.04526		0.0346894		0.0742751		0.043178		0.0263453		0.0431777		0.0667705		0.0681188		0.0309537		0.0242477		0.0290527		0.0153049		0.0265182
Bisecting	GlcNAc2Man3 + GlcNAc4,Gal2,Fuc1 (RRT:8.6B)	C84H142O60N6	-2		1756795	3455523	1408718	1318949	328691	1429799	3063179	2856825	1361061	658383	482752	559728	604431	559148	676289	554568	422352	727147			0.0522518		0.0407103		0.0827248		0.0542822		0.0305643		0.060984		0.0873092		0.0734455		0.0331964		0.0297369		0.0404479		0.0183159		0.0355337
Bisecting	GlcNAc2Man3 + GlcNAc3,Gal2,Fuc1,NeuAc1 (RRT:8.4A)	C87H146O63N6	-2		2757888	6342767	1073944	2412434	399614	2397315	1647870	1895415	1136041	903844	1420723	1986038	1602701	771907	832937	820405	661117	672492			0.082027		0.0747255		0.0630657		0.0992852		0.0371593		0.102251		0.0469689		0.0487288		0.0277081		0.0408236		0.119037		0.0649887		0.0942206
Bisecting	GlcNAc2Man3 + GlcNAc3,Gal2,Fuc1,NeuAc1 (RRT:8.6B)	C87H146O63N6	-2		28891728	39414676	12090872	17630776	3914961	15340609	20697728	19506988	11329055	8649288	14598401	12882920	16386328	8409972	9144354	6857561	5126393	7477558			0.859318		0.464353		0.710018		0.725606		0.364045		0.654309		0.589943		0.501501		0.276317		0.390659		1.22314		0.421565		0.96333
Bisecting	GlcNAc2Man3 + GlcNAc3,Gal2,Fuc1,NeuAc1 (RRT:10.1A1)	C87H146O63N6	-2		3585739	5269145	715976	1658146	868477	1967737	2465308	2273744	2096699	2100166	1796841	1112592	1214701	809610	2972119	1179966	720570	755804			0.10665		0.0620769		0.0420446		0.068242		0.080758		0.0839282		0.0702682		0.0584552		0.0511387		0.0948574		0.15055		0.0364071		0.0714106
Bisecting	GlcNAc2Man3 + GlcNAc3,Gal2,Fuc1,NeuAc1 (RRT:10.3B1)	C87H146O63N6	-2		3280648	7469374	647456	1643993	936060	2061082	1979821	2323142	2051315	2098929	1629759	1365295	1098078	904303	3199612	1041095	662867	844051			0.0975753		0.0879983		0.0380209		0.0676596		0.0870424		0.0879095		0.0564304		0.0597252		0.0500317		0.0948015		0.136551		0.0446763		0.0645545
Bisecting	GlcNAc2Man3 + GlcNAc4,Gal3,Fuc1 (RRT:8.6B)	C90H152O65N6	-2		2993454	4900427	1864716	2104484	563033	1823711	4910739	3459839	2448320	1411706	1038632	1004841	1071742	1020815	1487513	932606	689890	1000225			0.0890334	7.90793	0.057733	5.00979	0.109503	10.4053	0.0866113	8.34032	0.0523553	5.30095	0.0777851	9.45568	0.13997	8.22611	0.0889483	8.22875	0.0597147	4.19888	0.063762	4.18695	0.0870229	8.87743	0.0328812	3.69608	0.0630063
Cx Bi	GlcNAc2Man3 + GlcNAc2 (RRT:6.2)	C50H86O36N4	-2		2482775	2686396	1666831	2630455	931909	2015500	2446568	12313265	2843232	771773	1362605	3412669	1229756	914266	1118316	1049542	409361	1004262			0.0738444		0.031649		0.0978821		0.108258		0.0866564		0.0859653		0.069734		0.316559		0.0693467		0.0348584		0.114167		0.111672		0.0722957
Cx Bi	GlcNAc2Man3 + GlcNAc2,Fuc1 (RRT:8.2)	C56H96O40N4	-2		65829544	49698604	37123224	57665016	14280054	54012676	23879406	132588112	25919264	15821931	24487616	30260854	20413282	18984042	21651454	18950628	11414274	13789132			1.95795		0.58551		2.18001		2.37324		1.32787		2.30376		0.68063		3.40868		0.632173		0.714623		2.05172		0.99022		1.20007
Cx Bi	GlcNAc2Man3 + GlcNAc2,Gal1 (RRT:7.1A)	C56H96O41N4	-2		6194515	8175401	3212263	4217592	1317580	3644438	5447735	12374986	4751185	1521266	2257286	3958038	2169245	1271775	2377127	2107771	817339	2301082			0.184242		0.0963162		0.188635		0.173578		0.122519		0.155443		0.155276		0.318146		0.115882		0.0687104		0.189129		0.129518		0.127527
Cx Bi	GlcNAc2Man3 + GlcNAc2,Gal1 (RRT:7.5B)	C56H96O41N4	-2		7466604	12431696	4647703	5447881	2392949	5422804	7631582	11839544	7419489	1714487	1764596	4395455	2927582	1630459	2695001	2728292	992822	2350453			0.222077		0.146461		0.272929		0.224211		0.222516		0.231294		0.217521		0.30438		0.180962		0.0774376		0.147848		0.143832		0.172109
Cx Bi	GlcNAc2Man3 + GlcNAc2,Gal1,Fuc1 (RRT:8.9A)	C62H106O45N4	-2		68948664	78142144	44485040	47087084	10120653	39586140	45552384	92238176	32408828	13553280	25137784	27811660	19095668	14590278	20752242	16925086	8137603	20082614			2.05072		0.92061		2.61232		1.9379		0.9411		1.68843		1.29837		2.37133		0.790454		0.612156		2.1062		0.910076		1.12261
Cx Bi	GlcNAc2Man3 + GlcNAc2,Gal1,Fuc1 (RRT:8.9B)	C62H106O45N4	-2		77267216	108947240	39837112	34637156	11640136	40321940	44774676	72229568	42218232	11161465	13039424	22092236	16658400	15220134	17387096	18483580	8696053	19036930			2.29814		1.28353		2.33937		1.42551		1.08239		1.71982		1.2762		1.85694		1.02971		0.504126		1.09252		0.72292		0.979325
Cx Bi	GlcNAc2Man3 + GlcNAc2,Gal2 (RRT:8.2)	C62H106O46N4	-2		69814496	130929280	30832972	38246560	17722246	46965548	68427872	59533284	72038432	22883750	15435380	29070584	22691928	13823482	23798958	22466264	7789027	19540540			2.07647		1.54251		1.81062		1.57406		1.64796		2.00318		1.95039		1.53053		1.75702		1.03358		1.29327		0.951271		1.33403
Cx Bi	GlcNAc2Man3 + GlcNAc2,GalNAc1,Fuc1 (RRT:8.1)	C64H109O45N5	-2		625823	1651369	1380323	1236724	781989	756746	1100173	3637361	2125382	268152	438035	1166683	549439	791809	1097407	656048	249819	383674			0.0186137		0.0194551		0.0810574		0.0508981		0.0727156		0.0322768		0.031358		0.0935122		0.0518382		0.0121115		0.0367012		0.0381771		0.0323008
Cx Bi	GlcNAc2Man3 + GlcNAc2,GalNAc1,Gal1 (RRT:7.8)	C64H109O46N5	-2		2069390	4807621	855336	553623	405532	956732	1232757	1060280	495668	186169	234420	239454	400250	376204	381100	239152	141453	613984			0.0615492		0.0566396		0.0502283		0.0227847		0.0377096		0.0408066		0.035137		0.0272585		0.0120894		0.00840862		0.0196411		0.00783561		0.0235302
Cx Bi	GlcNAc2Man3 + GlcNAc2,Gal1,NeuAc1 (RRT:8.6A)	C67H113O49N5	-2		543148	3050006	671398	1399357	552716	927133	1037416	3399851	1045509	1351703	1325209	2425449	877306	453070	611375	847043	419731	563437			0.0161547		0.0359328		0.0394268		0.0575914		0.051396		0.0395442		0.0295693		0.0874061		0.0255		0.0610519		0.111034		0.0793675		0.0515756
Cx Bi	GlcNAc2Man3 + GlcNAc2,Gal1,NeuAc1 (RRT:9.1B)	C67H113O49N5	-2		6605336	17746848	5144559	19759488	2581534	7007886	6461394	57342856	8055614	7973854	5559466	14210344	4175654	4698478	5653190	5233808	2226794	4120231			0.196461		0.209079		0.302106		0.813214		0.240052		0.298901		0.184168		1.47422		0.196477		0.360152		0.465806		0.465002		0.245481
Cx Bi	GlcNAc2Man3 + GlcNAc2,Gal1,NeuAc1 (RRT:11.1C)	C67H113O49N5	-2		3947261	8853250	1354850	2519617	1092847	2681295	2624470	5600667	4137947	1032099	952239	3854080	1187766	1228697	2457160	2549340	809031	1362088			0.117402		0.104302		0.0795615		0.103696		0.101622		0.114363		0.0748047		0.143986		0.100925		0.0466164		0.0797843		0.126116		0.0698272
Cx Bi	GlcNAc2Man3 + GlcNAc2,Gal2,Fuc1 (RRT:9.9)	C68H116O50N4	-2		454809280	860968448	199961664	174638592	84373064	216676048	356508480	208879200	299538656	106827064	85286656	155886832	140393360	107032928	160296288	148050656	53686312	135509184			13.5273		10.1433		11.7424		7.18736		7.84569		9.24169		10.1615		5.37003		7.30577		4.82502		7.14583		5.10106		8.25354
Cx Bi	GlcNAc2Man3 + GlcNAc2,GalNAc1,Gal1,Fuc1 (RRT:9.5)	C70H119O50N5	-2		28890416	61222240	7785912	4928316	4074896	7267178	11738207	5124440	3608855	1052567	1656869	1977450	4116591	4548155	1879432	2314515	1018730	6590584			0.859279		0.721273		0.457216		0.202828		0.378917		0.309961		0.334572		0.131743		0.0880203		0.0475409		0.138822		0.0647077		0.242009
Cx Bi	GlcNAc2Man3 + GlcNAc2,GalNAc2,Fuc1 (RRT:9.6)	C72H122O50N6	-2		10126434	19102670	2249622	1198403	1947328	1671042	3145982	1008277	524423	201695	410577	298916	1100837	1055463	289296	405492	234363	1916012			0.301187		0.225053		0.132106		0.049321		0.181078		0.0712735		0.0896693		0.0259216		0.0127907		0.00910988		0.0344006		0.00978137		0.0647167
Cx Bi	GlcNAc2Man3 + GlcNAc2,Gal1,Fuc1,NeuAc1 (RRT:10.6A)	C73H123O53N5	-2		19607852	42440000	10695545	16541646	5023359	11921973	11848916	40652476	22791216	6439251	7643865	16088537	7995502	7468912	10837700	11617892	6239811	9428204			0.58319		0.499995		0.62808		0.680782		0.467112		0.508497		0.337727		1.04513		0.55588		0.290839		0.640449		0.526462		0.470045
Cx Bi	GlcNAc2Man3 + GlcNAc2,Gal1,Fuc1,NeuAc1 (RRT:11.9B)	C73H123O53N5	-2		30962406	69706424	10825462	14800454	6603052	20715036	16124500	30548850	28096308	6533164	6130305	22707548	9698101	11283487	16269139	15975726	7011774	10514315			0.920905		0.821227		0.635709		0.609122		0.614005		0.88354		0.459593		0.785374		0.685271		0.295081		0.513634		0.743055		0.570138
Cx Bi	GlcNAc2Man3 + GlcNAc2,Gal2,NeuAc1 (RRT:9.5B)	C73H123O54N5	-2		5939711	87156176	7468795	10318986	5568160	9710117	11802337	14658942	11154884	22732792	11751964	35170268	13135426	7477058	5746376	9296280	7507641	7122329			0.176663		1.02681		0.438594		0.424684		0.517772		0.414157		0.3364		0.376864		0.272069		1.02676		0.98465		1.15087		0.772214
Cx Bi	GlcNAc2Man3 + GlcNAc2,Gal2,NeuAc1 (RRT:9.7A)	C73H123O54N5	-2		73145120	311126720	61241372	142851184	38748504	81848568	96961696	173626208	98106264	113090144	88025008	135858784	73133608	72568040	74422920	52523168	31858132	54046528			2.17553		3.66545		3.59631		5.87913		3.60315		3.49101		2.76368		4.46372		2.39282		5.1079		7.37527		4.44568		4.29943
Cx Bi	GlcNAc2Man3 + GlcNAc2,Gal2,NeuAc1 (RRT:11.4A1)	C73H123O54N5	-2		51583652	180597824	17260420	29878264	21085756	46331752	52495840	61217656	81392736	33079834	13019881	36456704	23753430	15445460	38458072	29269612	10143475	21522248			1.53424		2.12766		1.01359		1.22966		1.96072		1.97615		1.49628		1.57383		1.98518		1.4941		1.09088		1.19297		1.39643
Cx Bi	GlcNAc2Man3 + GlcNAc2,Gal2,NeuAc1 (RRT:11.5B1)	C73H123O54N5	-2		10165953	680267	135751	109186	56360	426732	471949	102977	520890	6364739	2286220	7515127	5126435	3118339	5954650	4594872	2337682	3923144			0.302363		0.00801437		0.00797177		0.00449362		0.00524081		0.018201		0.0134519		0.00264742		0.0127045		0.287474		0.191553		0.245916		0.301376
Cx Bi	GlcNAc2Man3 + GlcNAc2,GalNAc1,Fuc1,NeuAc1 (RRT:10.2)	C75H126O53N6	-2		2268446	6561442	1350548	997219	261701	1151524	862969	2141555	1926906	211604	485067	555463	599108	591900	444305	447277	745604	773097			0.0674697		0.0773018		0.0793089		0.0410412		0.0243351		0.0491149		0.024597		0.0550568		0.0469974		0.00955744		0.0406418		0.0181763		0.0352207
Cx Bi	GlcNAc2Man3 + GlcNAc2,GalNAc1,Gal1,NeuAc1 (RRT:9.1)	C75H126O54N6	-2		1689013	3887027	505642	617873	282801	920935	900768	995512	1090356	571596	680735	970467	799391	621169	375365	427279	372720	685075			0.0502358		0.0457939		0.0296931		0.0254289		0.0262971		0.0392798		0.0256744		0.0255934		0.0265939		0.0258171		0.0570361		0.0317564		0.0469951
Cx Bi	GlcNAc2Man3 + GlcNAc2,Gal2,Fuc1,NeuAc1 (RRT:11A)	C79H133O58N5	-2		235394016	632362240	87929408	119444856	60721412	120789920	183534048	278047168	211780640	144212192	95562432	217825280	120214360	101119096	136475920	107033040	58873452	115705968			7.00125		7.45		5.16352		4.91583		5.64637		5.15195		5.23123		7.14826		5.16535		6.51358		8.0068		7.12786		7.06724
Cx Bi	GlcNAc2Man3 + GlcNAc2,Gal2,Fuc1,NeuAc1 (RRT:12.1B)	C79H133O58N5	-2		478490656	1493730816	131744096	213904640	121057984	304177888	375869856	343405824	589914112	256409696	121444760	350091712	240044832	188272336	386847232	260419712	109657240	191200608			14.2316		17.598		7.73647		8.80338		11.2569		12.9738		10.7133		8.82855		14.3881		11.5812		10.1754		11.456		14.1119
Cx Bi	GlcNAc2Man3 + GlcNAc2,GalNAc1,Gal1,Fuc1,NeuAc1 (RRT:10.7A)	C81H136O58N6	-2		11092887	43688088	2537503	5502314	2840004	4251001	7831698	5576068	9941280	3065689	3337678	4108978	5536169	3692888	2609263	2031757	3156886	5224297			0.329932		0.514699		0.149011		0.226451		0.264086		0.181314		0.223225		0.143354		0.242469		0.138467		0.279651		0.134457		0.325464
Cx Bi	GlcNAc2Man3 + GlcNAc2,GalNAc2,Fuc1,NeuAc1 (RRT:10.8)	C83H139O58N7	-2		11839008	35183176	2334528	1749856	1679112	4328222	3655570	3201623	2269324	810839	1923360	1097516	3450843	3391954	752949	521268	1541881	2918929			0.352124		0.414501		0.137092		0.0720164		0.156137		0.184608		0.104194		0.0823099		0.055349		0.0366229		0.161151		0.0359138		0.20287
Cx Bi	GlcNAc2Man3 + GlcNAc2,Gal2,NeuAc2 (RRT:11.1A)	C84H140O62N6	-2		8937002	769721408	18884956	25217798	19697104	27166516	25250486	67185640	34974800	294743072	46564624	357630272	87874616	54555004	32659762	39271952	61769780	36574252			0.265811		9.06826		1.10899		1.03785		1.8316		1.15871		0.71971		1.72726		0.853038		13.3125		3.90147		11.7027		5.16603
Cx Bi	GlcNAc2Man3 + GlcNAc2,Gal2,NeuAc2 (RRT:12.6B)	C84H140O62N6	-2		1072991	71109296	825240	1144525	1319553	1830461	2081143	3465414	6207846	15851990	2523576	19665400	5605498	3119937	3470187	1584070	3715871	2507945			0.0319136		0.837754		0.048461		0.0471036		0.122703		0.078073		0.0593184		0.0890916		0.15141		0.715981		0.21144		0.643507		0.32954
Cx Bi	GlcNAc2Man3 + GlcNAc2,Gal2,NeuAc2 (RRT:13.6C)	C84H140O62N6	-2		1121525	36169860	539727	688656	894911	1879098	1344279	3368626	3577993	11126848	793854	14146004	4077285	2488066	2586065	1753461	3412789	1219132			0.0333572		0.426125		0.0316947		0.0283421		0.083216		0.0801475		0.0383157		0.0866033		0.0872675		0.502562		0.0665139		0.462897		0.239698
Cx Bi	GlcNAc2Man3 + GlcNAc2,Gal2,Fuc1,NeuAc2 (RRT:11.9A)	C90H151O66N6	-2		2402544	70768336	2499924	3560583	1399187	3136532	2742094	12345991	6550915	34104600	4218997	35759228	10638830	7930579	3767709	4112014	8466666	3951647			0.0714581		0.833737		0.146804		0.146538		0.130108		0.13378		0.0781574		0.317401		0.159777		1.54039		0.353493		1.17014		0.625442
Cx Bi	GlcNAc2Man3 + GlcNAc2,Gal2,Fuc1,NeuAc2 (RRT:13.3B)	C90H151O66N6	-2		3490742	79157128	2074717	2182085	2119153	3855669	3479964	6884248	8014386	31099880	3591600	46326496	11599512	9018347	7230163	5226163	10161952	4513592			0.103824		0.932567		0.121835		0.0898051		0.197056		0.164452		0.0991887		0.176986		0.195472		1.40468		0.300926		1.51593		0.68192
Cx Bi	GlcNAc2Man3 + GlcNAc2,Gal2,Fuc1,NeuAc2 (RRT:13.9C)	C90H151O66N6	-2		7335960	277847296	5283347	6432312	5346082	14115793	8342400	18586590	27424122	74720640	6948244	116015456	29630332	21535610	25604086	15629393	27043344	8316428			0.218191	52.4114	3.27338	65.7428	0.310257	43.7693	0.264726	40.8308	0.497122	41.7442	0.602068	46.4256	0.237782	39.5508	0.477839	44.8665	0.668877	40.3135	3.37488	56.0739	0.582166	49.96	3.79635	56.2521	1.74193
Cx Tri	GlcNAc2Man3 + GlcNAc2,GalNAc1,Gal1,Fuc1 (RRT:9.9)	C70H119O50N5	-2		4087847	9383714	1021617	658043	106133	1123608	1477232	557170	537075	154658	303746	357961	834528	750141	253068	492018	230098	1094356			0.121584		0.110552		0.0599929		0.0270822		0.0098691		0.0479243		0.0421053		0.0143242		0.0130993		0.00698538		0.0254497		0.0117135		0.0490608
Cx Tri	GlcNAc2Man3 + GlcNAc3,Gal2,Fuc1 (RRT:10A)	C76H129O55N5	-2		2619920	4792518	3164051	2623443	512605	2068884	2950715	6141752	3496747	670599	589551	1382916	956068	684004	1070986	1672817	835510	1520683			0.0779235		0.0564617		0.185804		0.107969		0.0476661		0.0882423		0.0841036		0.157897		0.0852859		0.0302887		0.0493961		0.0452529		0.0562059
Cx Tri	GlcNAc2Man3 + GlcNAc3,Gal2,Fuc1 (RRT:10.3B)	C76H129O55N5	-2		996906	1862226	832688	610899	172905	633047	870346	1507483	773468	158537	112415	372067	317346	193258	219229	465075	189367	499238			0.0296507		0.0219393		0.0488983		0.0251419		0.0160781		0.0270008		0.0248073		0.0387556		0.0188649		0.00716058		0.00941881		0.0121751		0.0186563
Cx Tri	GlcNAc2Man3 + GlcNAc3,Gal3 (RRT:9.3A)	C76H129O56N5	-2		3909551	7365444	2650102	3206330	982313	3067403	5922941	6319569	5196250	2055075	861404	2232358	1917376	982388	1429543	2245166	725358	1617174			0.116281		0.0867739		0.155623		0.131958		0.0913434		0.130831		0.16882		0.162469		0.126737		0.0928208		0.0721736		0.073049		0.11272
Cx Tri	GlcNAc2Man3 + GlcNAc3,Gal3 (RRT:10.2B)	C76H129O56N5	-2		909899	1127922	486446	595389	172776	996210	949920	999354	992902	305962	269907	581920	476223	270544	217568	223803	98843	189241			0.0270629		0.0132883		0.0285658		0.0245036		0.0160661		0.0424905		0.0270754		0.0256922		0.024217		0.0138193		0.0226144		0.0190421		0.0279965
Cx Bi	GlcNAc2Man3 + GlcNAc3,GalNAc1,Gal1,Fuc1,NeuAc1 (RRT:11.1B)	C81H136O58N6	-2		3867344	11878247	4249685	3797230	2211092	5516481	5719379	6240834	6938862	735953	972972	1185579	1569818	1613001	696387	612632	818027	1533798			0.115025		0.13994		0.249556		0.156277		0.205605		0.23529		0.163018		0.160444		0.169239		0.0332405		0.0815215		0.0387955		0.0922875
Cx Bi	GlcNAc2Man3 + GlcNAc3,GalNAc1,Gal1,Fuc1,NeuAc1 (RRT:12.1C)	C81H136O58N6	-2		2287478	11463371	506130	659065	571032	927104	1266678	636727	224088	332364	427550	688468	847854	1197194	463378	662700	317611	940800			0.0680358		0.135052		0.0297217		0.0271242		0.0530992		0.0395429		0.0361039		0.0163695		0.00546552		0.0150118		0.0358227		0.0225286		0.0498442
Cx Tri	GlcNAc2Man3 + GlcNAc3,Gal1,Fuc1,NeuAc1 (RRT:12.3)	C81H136O58N6	-2		1308424	9845646	616015	500824	403227	1038426	1023972	615136	611091	255169	320263	519190	808876	993885	329444	599564	295293	805552			0.0389161		0.115994		0.0361746		0.0206117		0.0374953		0.0442911		0.0291861		0.0158144		0.0149046		0.0115251		0.0268336		0.0169894		0.0475527
Cx Tri	GlcNAc2Man3 + GlcNAc3,Gal3,Fuc1 (RRT:10.7A)	C82H139O60N5	-2		21571542	43249072	13458084	11693159	4104083	12097306	26598532	21185528	19295826	7075659	4209794	9372915	8671059	6141297	7037455	11942021	4299889	10371798			0.641596		0.509527		0.790306		0.481239		0.381631		0.515976		0.758133		0.544655		0.470627		0.319584		0.352722		0.306708		0.50976
Cx Tri	GlcNAc2Man3 + GlcNAc3,Gal3,Fuc1 (RRT:11.2B)	C82H139O60N5	-2		4690617	5094844	1613545	1817717	646445	2382397	2856699	2674049	2475934	1223336	858523	3609527	2642332	1240731	1035305	1100991	545500	987662			0.139512		0.0600235		0.094753		0.0748093		0.0601117		0.101614		0.0814239		0.0687466		0.0603882		0.055254		0.0719322		0.118114		0.155339
Cx Tri	GlcNAc2Man3 + GlcNAc3,Gal2,Fuc1,NeuAc1 (RRT:10.8A)	C87H146O63N6	-2		536394	2664132	934744	1305517	251009	690928	519362	3198897	1639077	338355	417590	1060693	359807	372998	933570	1005365	667038	661480			0.0159538		0.0313867		0.0548914		0.0537294		0.0233408		0.0294695		0.0148033		0.0822398		0.0399772		0.0152824		0.0349882		0.0347089		0.0211526
Cx Tri	GlcNAc2Man3 + GlcNAc3,Gal2,Fuc1,NeuAc1 (RRT:11.8B)	C87H146O63N6	-2		1171544	2956178	900079	862095	316850	978808	871048	3049377	1500517	330893	272177	1147528	531984	600549	690644	1311635	531652	804429			0.0348449		0.0348274		0.0528558		0.0354801		0.0294633		0.0417482		0.0248273		0.0783958		0.0365977		0.0149453		0.0228046		0.0375503		0.0312746
Cx Tri	GlcNAc2Man3 + GlcNAc3,Gal3,NeuAc1 (RRT:10.5A)	C87H146O64N6	-2		3222045	12350443	3612466	8173876	2189033	4890570	3907319	18521548	4837355	12694368	3502027	9282625	4758551	3005761	2763497	3766364	2565066	3223241			0.0958323		0.145503		0.212137		0.336401		0.203554		0.208593		0.11137		0.476167		0.117983		0.573362		0.293421		0.303754		0.279749
Cx Tri	GlcNAc2Man3 + GlcNAc3,Gal3,NeuAc1 (RRT:11.6B)	C87H146O64N6	-2		2096879	3901629	664255	901582	541776	1164166	1689438	2601610	1855011	1420211	614040	2374419	886045	884915	1368819	1861701	538382	1393621			0.0623668		0.0459659		0.0390074		0.0371052		0.0503787		0.0496541		0.0481537		0.0668843		0.0452439		0.0641461		0.051448		0.0776977		0.0520894
Cx Tri	GlcNAc2Man3 + GlcNAc3,Gal3,Fuc1,NeuAc1 (RRT:11.3A)	C93H156O68N6	-2		9777037	31197024	6915885	9791494	3969752	7885471	11397496	20627632	17749812	12756456	5777201	15800452	7867194	6540723	9476830	9157287	5850704	9472892			0.290795		0.367539		0.406125		0.402975		0.36914		0.336332		0.324861		0.530312		0.432919		0.576166		0.484049		0.517035		0.462502
Cx Tri	GlcNAc2Man3 + GlcNAc3,Gal3,Fuc1,NeuAc1 (RRT:11.8B)	C93H156O68N6	-2		4076586	4963429	1150110	2420981	1109705	2811669	2299559	5299790	2536956	3405037	1171258	7073132	3260816	1581685	1848300	1657376	1279714	1166793			0.121249		0.0584752		0.0675385		0.099637		0.103189		0.119924		0.0655439		0.136251		0.0618766		0.153794		0.0981351		0.231453		0.191699
Cx Tri	GlcNAc2Man3 + GlcNAc3,Gal3,Fuc1,NeuAc1 (RRT:12.2C)	C93H156O68N6	-2		26702784	86730752	11466642	15676379	8395560	17723672	30538038	32126106	25663508	20836584	7557881	23371336	18968454	12348722	19253246	24475854	11071627	20046646			0.794213		1.02179		0.673361		0.645171		0.780687		0.755952		0.87042		0.825924		0.625935		0.941118		0.633245		0.764776		1.11513
Cx Tri	GlcNAc2Man3 + GlcNAc3,Gal3,Fuc1,NeuAc1 (RRT:12.3)	C93H156O68N6	-2		4340662	1924074	112321	317162	147239	318666	646299	961586	251604	676272	838656	23371336	689663	1351016	1783367	4274746	203957	567602			0.129103		0.0226679		0.00659588		0.013053		0.0136915		0.0135918		0.0184213		0.0247212		0.00613664		0.0305449		0.0702677		0.764776		0.0405444
Cx Tri	GlcNAc2Man3 + GlcNAc3,Gal3,Fuc1,NeuAc1 (RRT:12.5E)	C93H156O68N6	-2		941298	1551090	418410	115343	140966	420572	661972	556753	1249273	685605	351666	1081150	664560	432869	571651	572618	280840	229858			0.0279967		0.0182737		0.0245705		0.00474701		0.0131082		0.0179383		0.0188681		0.0143135		0.0304699		0.0309665		0.0294647		0.0353783		0.0390686
Cx Tri	GlcNAc2Man3 + GlcNAc3,Gal3,Fuc1,NeuAc1 (RRT:12.8F)	C93H156O68N6	-2		3476279	9970302	1079971	1602802	879429	1799010	2893306	3361161	2624164	2602756	1030908	3487546	1969691	1486121	2101542	2755213	1272129	1995171			0.103394		0.117462		0.0634197		0.0659643		0.0817764		0.0767316		0.0824673		0.0864114		0.0640036		0.117558		0.0863757		0.114122		0.115795
Cx Tri	GlcNAc2Man3 + GlcNAc3,Gal3,Fuc1,NeuAc1 (RRT:13.8G)	C93H156O68N6	-2		4288422	14180474	1100295	1558584	1427961	2293982	3616963	2992679	2626487	2301484	984305	2974426	2050574	1714863	3330840	2000966	893769	2508567			0.127549		0.167063		0.0646132		0.0641445		0.132783		0.0978432		0.103094		0.0769382		0.0640602		0.10395		0.082471		0.0973316		0.12055
Cx Tri	GlcNAc2Man3 + GlcNAc3,Gal3,Fuc2,NeuAc1 (RRT:12.3)	C99H166O72N6	-2		1011569	2591343	298339	527840	125642	784549	636940	1934923	1209797	2477866	280531	2226029	529796	610489	1225566	641681	429856	179211			0.0300868		0.0305292		0.0175195		0.0217236		0.0116832		0.0334627		0.0181546		0.0497445		0.029507		0.111917		0.0235046		0.0728419		0.031146
Cx Tri	GlcNAc2Man3 + GlcNAc3,Gal3,Fuc1,NeuAc2 (RRT:13.4A)	C104H173O76N7	-2		224849	5285167	204818	247492	110203	275454	256330	504758	360976	2622771	290076	3161943	495557	488331	549588	270703	820786	440102			0.00668762		0.0622657		0.0120276		0.0101857		0.0102476		0.0117487		0.00730612		0.0129767		0.00880423		0.118462		0.0243043		0.103468		0.0291331
Cx Tri	GlcNAc2Man3 + GlcNAc3,Gal3,Fuc1,NeuAc2 (RRT:13.75B)	C104H173O76N7	-2		548161	7892122	374557	438758	302062	567371	521217	1187342	1013035	4824307	561497	8218716	1981949	970929	885974	816629	1951404	736973			0.0163038		0.0929788		0.0219953		0.0180574		0.0280882		0.0241996		0.0148561		0.0305251		0.024708		0.217898		0.0470456		0.268939		0.116516
Cx Tri	GlcNAc2Man3 + GlcNAc3,Gal3,Fuc1,NeuAc2 (RRT:13.95C)	C104H173O76N7	-2		1411576	25571020	673144	754513	537512	1344128	1290144	2780248	1818597	5071010	623396	10541482	1921756	1765311	1632484	2023663	2590688	1510336			0.0419841		0.301258		0.0395294		0.0310525		0.0499822		0.0573299		0.0367727		0.0714768		0.0443557		0.22904		0.0522319		0.344947		0.112977
Cx Tri	GlcNAc2Man3 + GlcNAc3,Gal3,Fuc1,NeuAc2(RRT:14.1E)	C104H173O76N7	-2		644407	14113889	397560	454918	279999	711334	749130	1560651	1022956	4019018	1070968	7846900	1625742	1407869	1185524	1420425	1937767	980588			0.0191664	3.29311	0.166279	3.93382	0.0233461	3.45893	0.0187224	2.93487	0.0260366	2.84611	0.0303399	3.17806	0.0213523	3.19605	0.0401225	3.80857	0.02495	2.64636	0.181525	4.06636	0.0897322	2.87137	0.256773	4.68992	0.0955752
Cx Tetra	GlcNAc2Man3 + GlcNAc4,Gal4,Fuc1 (RRT:11.5)	C96H162O70N6	-2		2945278	3125207	1077607	1988988	401623	1909669	2851886	3233524	3539194	1486763	669717	3114913	1536019	1108802	921718	1142657	545199	1006205			0.0876005		0.0368187		0.0632808		0.081858		0.0373461		0.0814514		0.0812867		0.08313		0.0863212		0.0671521		0.0561129		0.101929		0.0903005
Cx Tetra	GlcNAc2Man3 + GlcNAc4,Gal4,Fuc1,NeuAc1 (A) (RRT:12)	C107H179O78N7	-2		2107787	6786550	680122	2210275	596438	2207908	2102057	4896224	4679361	3388980	1131338	5246251	1893233	1420638	1718641	1441820	1071324	1316775			0.0626913		0.0799538		0.0399391		0.0909652		0.0554616		0.094172		0.0599145		0.125876		0.11413		0.153069		0.0947903		0.171672		0.111301
Cx Tetra	GlcNAc2Man3 + GlcNAc4,Gal4,Fuc1,NeuAc1 (B) (RRT:12.6)	C107H179O78N7	-2		912622	3923550	509244	941754	511803	867410	1273474	1874118	2013661	658049	261113	1090457	593431	346877	477050	573716	257226	445408			0.0271438	0.177436	0.0462242	0.162997	0.0299046	0.133125	0.0387585	0.211582	0.0475916	0.140399	0.0369969	0.21262	0.0362976	0.177499	0.0481813	0.257187	0.0491134	0.249565	0.0297219	0.249943	0.0218776	0.172781	0.0356828	0.309284	0.034887
					3362169799	8488086171	1702895924	2429801830	1075406983	2344549471	3508427070	3889718648	4100027424	2214024291	1193516375	3055972114	1701008768	1229396976	1867553687	1839698140	836155384	1425506794			100	100	100	100	100	100	100	100	100	100	100	100	100	100	100	100	100	100	100	100	100	100	100	100	100
					3362169799	8488086171	1702895924	2429801830	1075406983	2344549471	3508427070	3889718648	4100027424	2214024291	1193516375	3055972114	1701008768	1229396976	1867553687	1839698140	836155384	1425506794
					1	2	3	4	5	6	7	8	9	10	11	12	13	14	15	16	17	18			1		2		3		4		5		6		7		8		9		10		11		12		13
Malto Ladder	MOS3	C18H34O16	-1		82166648	90593192	123392576	232842304	78112792	105387144	87442216	100590896	632786176	40926472	42863448	46183928	37411548	32322896	51360824	50959640	34864144	46379228
Malto Ladder	MOS4	C24H44O21	-1		73925808	88445312	97956624	188542384	77164792	90284784	75261304	92625080	420799040	37065716	37948624	34784388	36400264	32365220	41927296	39056460	35058528	36557392
Malto Ladder	MOS5	C30H54O26	-1		71610344	77254640	76993456	88194560	60685184	65167088	64730296	67754216	244542784	40479776	40902760	40427040	43443480	39644312	42798936	42151252	40722688	40292576
Malto Ladder	MOS6	C36H64O31	-1		117391200	126079552	157109584	129822280	119314136	117887888	116875920	123256064	113683472	78515376	77398920	80052464	79878512	76807992	81359488	79298880	77087368	77994680
Malto Ladder	MOS7	C42H74O36	-1		117846704	86443712	116838464	117513832	113919736	105566568	99480320	109596048	93479720	74322288	76361584	77606304	78244960	75087120	77468600	75431552	74021912	78093056
Malto Ladder	MOS8	C48H84O41	-1		153324224	139670336	154074912	153992752	139834128	148537104	142639264	152513664	138906384	103877168	103444368	105660072	104681104	103770448	107187976	99861792	102165352	101977232
Malto Ladder	MOS9	C54H94O46	-2		133383224	143236976	148521440	145177600	143304592	145242144	143105344	148455344	140072096	99718912	94186976	103931112	100834176	99539416	98078896	97847104	99901024	93125272
Malto Ladder	MOS10	C60H104O51	-2		192021296	209682480	232511152	223193632	220087856	218546464	216623328	224180176	212640608	129807328	126701424	136867984	138318912	133407232	134308160	135532112	136347104	126100104
Malto Ladder	MOS11	C66H114O56	-2		196507504	236466400	234358496	246178928	239363552	247612176	236033328	242389472	220704032	128499176	130680880	157785264	132138544	137084320	133597488	153617888	127114056	131503400
Malto Ladder	MOS12	C72H124O61	-2		177020480	206273952	220763040	191264480	182031008	189757216	196623120	182112576	178193712	116761504	116160240	138760320	117118240	116719408	117167056	132514064	111784496	113804304
Malto Ladder	MOS13	C78H134O66	-2		163114432	156690288	190755104	163139168	161056304	155957472	158744736	159084624	159994240	110284256	106973808	130557912	110149808	109157384	112226376	122910472	105078352	111787776
[truncated: 13 more columns]

## Sheet: Table_S7
Table S7. Relative abundance of N-glycans identified by MS in isolated cardiomyocytes from COVID (-) patients.
Class	Peptide	Molecule Formula	Precursor Charge		981_Moon_20220310_90_MW032_8524_14208_001 Total Area MS1	Relative Abundance (%)	Sum of each class		981_Moon_20220310_90_MW032_8524_ras003_001 Total Area MS1	Relative Abundance (%)	Sum of each class		981_Moon_20220310_90_MW032_8524_ras001_001 Total Area MS1	Relative Abundance (%)	Sum of each class		981_Moon_20220310_90_MW032_8524_ras002_001 Total Area MS1	Relative Abundance (%)	Sum of each class		981_Moon_20220310_90_MW032_8524_14194_001 Total Area MS1	Relative Abundance (%)	Sum of each class		981_Moon_20220310_90_MW032_8524_14083_002 Total Area MS1	Relative Abundance (%)	Sum of each class		Average of each class
Pauci-mannose	GlcNAc2Man1 (RRT:3.9)	C22H40O16N2	-1		111345	0.0175953			82950	0.00933444			30615	0.0060041			520042	0.0411166			69956	0.0152735			11067	0.00629727
Pauci-mannose	GlcNAc2Man1 + Fuc1 (RRT:6.05)	C28H50O20N2	-1		36346	0.00574359			107135	0.012056			30925	0.0060649			159225	0.012589			40806	0.00890917			5948	0.00338449
Pauci-mannose	GlcNAc2Man2 (RRT:4.8A)	C28H50O21N2	-1		3017236	0.4768			5931623	0.667491			4766083	0.934707			8968794	0.709109			3871802	0.84533			744484	0.423622
Pauci-mannose	GlcNAc2Man2 (RRT:5.5B)	C28H50O21N2	-1		325519	0.0514402			157307	0.0177019			179457	0.0351944			441570	0.0349123			151799	0.0331423			23105	0.0131471
Pauci-mannose	GlcNAc2Man2 + Fuc1 (RRT:7.2A)	C34H60O25N2	-1		3448973	0.545025			7476874	0.841379			7098644	1.39216			18202546	1.43917			5617764	1.22653			1831978	1.04242
Pauci-mannose	GlcNAc2Man2 + Fuc1 (RRT:8.1B)	C34H60O25N2	-1		734162	0.116016			390757	0.0439722			689998	0.13532			1682619	0.133035			334701	0.0730753			46129	0.026248
Pauci-mannose	GlcNAc2Man3 (RRT:4A)	C34H60O26N2	-1		27419	0.0043329			55688	0.00626662			17217	0.00337653			27010	0.00213552			61775	0.0134873			6576	0.00374183
Pauci-mannose	GlcNAc2Man3 (RRT:4.6B)	C34H60O26N2	-1		820235	0.129618			1035667	0.116545			491098	0.0963123			926761	0.0732735			1174843	0.256503			243931	0.1388
Pauci-mannose	GlcNAc2Man3 (RRT:5.7C)	C34H60O26N2	-1		1035528	0.16364			1895387	0.21329			1061898	0.208256			2006311	0.158627			1401779	0.30605			216719	0.123316
Pauci-mannose	GlcNAc2Man3 (RRT:6.7D)	C34H60O26N2	-1		11245000	1.77699			9839396	1.10724			14284479	2.80142			52965120	4.18764			11920985	2.60271			3356196	1.90972
Pauci-mannose	GlcNAc2Man3 + Fuc1 (RRT:6.9A)	C40H70O30N2	-1		146902	0.0232142			281752	0.0317058			94643	0.018561			227085	0.0179543			309461	0.0675646			91085	0.0518286
Pauci-mannose	GlcNAc2Man3 + Fuc1 (RRT:8B)	C40H70O30N2	-1		147440	0.0232993			284030	0.0319621			97190	0.0190605			416659	0.0329428			285220	0.0622721			62001	0.0352794
Pauci-mannose	GlcNAc2Man3 + Fuc1 (RRT:9C)	C40H70O30N2	-1		13800300	2.1808			15586907	1.75401			19786574	3.88047			88832752	7.02348			20152418	4.39988			6324161	3.59853
Pauci-mannose	GlcNAc2Man3 + Man1 (RRT:5.8A)	C40H70O31N2	-1		3193296	0.504622			4707225	0.529708			2947515	0.578056			5967789	0.471838			4197288	0.916394			908025	0.516679
Pauci-mannose	GlcNAc2Man3 + Man1 (RRT:6.3B)	C40H70O31N2	-1		12524541	1.97919			12355460	1.39037			5215176	1.02278			21758744	1.72033			6642801	1.45032			2652061	1.50906
Pauci-mannose	GlcNAc2Man3 + Man1 (RRT:7.5C)	C40H70O31N2	-1		356232	0.0562937			558843	0.0628871			382272	0.0749698			1103640	0.0872583			409444	0.0893939			99719	0.0567415
Pauci-mannose	GlcNAc2Man3 + Man1,Fuc1 (RRT:7.9A)	C46H80O35N2	-1		734813	0.116119			982058	0.110512			403576	0.0791478			1026116	0.0811289			1448633	0.31628			460820	0.262213
Pauci-mannose	GlcNAc2Man3 + Man1,Fuc1 (RRT:8.5B)	C46H80O35N2	-1		1616351	0.255424			1486849	0.167316			1843055	0.361453			5682021	0.449244			1789290	0.390656			677088	0.385272
Pauci-mannose	GlcNAc2Man3 + Man1,Fuc1 (RRT:9.7C)	C46H80O35N2	-1		74551	0.0117809	8.43795		95937	0.0107959	7.12454		104813	0.0205555	11.6739		477815	0.037778	16.7136		105433	0.0230192	13.0968		25731	0.0146413	10.1209		11.1946
High Mannose	GlcNAc2Man3 + Man2 (RRT:5A)	C46H80O36N2	-1		1214866	0.19198			1616815	0.181942			864983	0.169637			2253623	0.178181			1165105	0.254377			326848	0.185981
High Mannose	GlcNAc2Man3 + Man2 (RRT:5.5B)	C46H80O36N2	-1		70914	0.0112062			130933	0.014734			138977	0.0272557			199942	0.0158082			160037	0.0349409			47040	0.0267664
High Mannose	GlcNAc2Man3 + Man2 (RRT:6C)	C46H80O36N2	-1		238043	0.0376168			292113	0.0328717			120755	0.023682			202628	0.0160206			267424	0.0583867			39888	0.0226968
High Mannose	GlcNAc2Man3 + Man2 (RRT:7.6D)	C46H80O36N2	-1		58715624	9.27855			92789824	10.4417			58811416	11.5339			142605312	11.275			39275028	8.57492			17725938	10.0863
High Mannose	GlcNAc2Man3 + Man2,Fuc1 (RRT:9.7)	C52H90O40N2	-2		322377	0.0509437			355668	0.0400236			362987	0.0711877			817851	0.0646626			344903	0.0753027			87303	0.0496766
High Mannose	GlcNAc2Man3 + Man3 (RRT:6.2A)	C52H90O41N2	-2		78759936	12.4461			96214416	10.8271			63257248	12.4058			164502272	13.0062			51570096	11.2593			15010505	8.54118
High Mannose	GlcNAc2Man3 + Man3 (RRT:6.8B)	C52H90O41N2	-2		4594161	0.725994			13866822	1.56045			24514440	4.80768			36678884	2.89998			5684583	1.24111			1237658	0.704244
High Mannose	GlcNAc2Man3 + Man3,Fuc1 (RRT:8.7)	C58H100O45N2	-2		197182	0.0311597			231028	0.0259978			115428	0.0226373			409857	0.032405			324183	0.0707789			98366	0.0559716
High Mannose	GlcNAc2Man3 + Man4 (RRT:6.2A)	C58H100O46N2	-2		48715164	7.69823			62844656	7.07196			55637552	10.9114			123520608	9.76604			38044132	8.30617			11083764	6.30681
High Mannose	GlcNAc2Man3 + Man4 (RRT:6.3B)	C58H100O46N2	-2		20316032	3.21045			23809024	2.67925			16024862	3.14274			31117716	2.46029			14138237	3.0868			4347647	2.47387
High Mannose	GlcNAc2Man3 + Man5 (RRT:6.1A)	C64H110O51N2	-2		13718950	2.16794			7366356	0.828942			6044918	1.18551			12133335	0.959311			15038482	3.28335			3724774	2.11945
High Mannose	GlcNAc2Man3 + Man5 (RRT:6.3B)	C64H110O51N2	-2		134093048	21.1901			153529488	17.2768			91898272	18.0228			167842448	13.2703			78713464	17.1855			31823504	18.108
High Mannose	GlcNAc2Man3 + Man5 (RRT:6.5C)	C64H110O51N2	-2		3232823	0.510868			4662134	0.524634			2380105	0.466777			5634861	0.445515			3637201	0.79411			1394623	0.793559
High Mannose	GlcNAc2Man3 + Man6 (RRT:6.4A)	C70H120O56N2	-2		127456232	20.1413			150947344	16.9862			57535976	11.2837			121629408	9.61652			78310304	17.0975			37591424	21.39
High Mannose	GlcNAc2Man3 + Man5,Glc1 (RRT:6.8B)	C70H120O56N2	-2		1256133	0.198501			997994	0.112305			1500131	0.2942			3150969	0.249128			914416	0.199644			368553	0.209712
High Mannose	GlcNAc2Man3 + Man6,Glc1 (RRT:6.9)	C76H130O61N2	-2		3281600	0.518576	78.4095		4726668	0.531896	69.1369		1921015	0.376742	74.7456		906405	0.0716641	64.327		2166028	0.472909	71.9951		1054442	0.599992	71.6743		71.7147
Cx Mono	GlcNAc2Man3 + GlcNAc1 (RRT:7.7)	C42H73O31N3	-1		80879	0.0127809			111796	0.0125805			86516	0.0169672			533545	0.0421842			91650	0.0200099			24182	0.0137599
Cx Mono	GlcNAc2Man3 + GlcNAc1,Fuc1 (RRT:9.9)	C48H83O35N3	-1		142876	0.022578			234701	0.0264111			198723	0.0389728			854451	0.0675564			180926	0.0395016			84130	0.0478711
Cx Mono	GlcNAc2Man3 + GlcNAc1,Gal1 (RRT:8.5)	C48H83O36N3	-2		74407	0.0117582			85110	0.0095775			72113	0.0141425			476704	0.0376902			75535	0.0164916			5078	0.00288945
Cx Mono	GlcNAc2Man3 + GlcNAc1,Gal1,NeuAc1 (RRT:8.7A)	C59H100O44N4	-2		2615439	0.413306			7251004	0.815962			5073268	0.994951			19769614	1.56307			2742141	0.598692			1208645	0.687735
Cx Mono	GlcNAc2Man3 + GlcNAc1,Gal1,NeuAc1 (RRT:10.1B)	C59H100O44N4	-2		308541	0.0487573			437599	0.0492434			556628	0.109164			2452198	0.193881			349510	0.0763085			133476	0.0759497
Cx Mono	GlcNAc2Man3 + GlcNAc1,Gal1,NeuAc1 (RRT:10.8A1)	C59H100O44N4	-2		415020	0.0655837			2167287	0.243887			1033660	0.202718			3710324	0.293353			409068	0.0893118			207066	0.117823
Cx Mono	GlcNAc2Man3 + GlcNAc1,Gal1,NeuAc1 (RRT:12.1B1)	C59H100O44N4	-2		332265	0.0525063			929566	0.104605			669037	0.131209			4399873	0.347872			259665	0.0566926			155719	0.0886062
Cx Mono	GlcNAc2Man3 + GlcNAc1,Gal1,Fuc1 (RRT:8.5A)	C54H93O40N3	-1		133586	0.02111			441705	0.0497054			258103	0.0506182			854213	0.0675376			301942	0.065923			136967	0.0779361
Cx Mono	GlcNAc2Man3 + GlcNAc1,Gal1,Fuc1 (RRT:10.5B)	C54H93O40N3	-2		202449	0.0319921			255448	0.0287458			286786	0.0562434			1110460	0.0877975			346919	0.0757428			83959	0.0477738
Cx Mono	GlcNAc2Man3 + GlcNAc1,GalNAc1,NeuAc1 (RRT:8.0)	C61H103O44N5	-2		173124	0.027358			410036	0.0461417			268811	0.0527182			887238	0.0701487			146750	0.0320399			59249	0.0337135
Cx Mono	GlcNAc2Man3 + GlcNAc1,Gal1,Fuc1,NeuAc1 (RRT:10.4A)	C65H110O48N4	-2		2661658	0.420609			8037298	0.904444			5139136	1.00787			9374111	0.741155			3299327	0.720342			1645889	0.936533
Cx Mono	GlcNAc2Man3 + GlcNAc1,Gal1,Fuc1,NeuAc1 (RRT:11.5B)	C65H110O48N4	-2		165959	0.0262257			416828	0.046906			231512	0.0454033			494833	0.0391235			198272	0.0432887			100209	0.0570203
Cx Mono	GlcNAc2Man3 + GlcNAc1,Gal1,Fuc1,NeuAc1 (RRT:11.8A1)	C65H110O48N4	-2		324381	0.0512604			1567939	0.176442			832184	0.163205			2263066	0.178927			306818	0.0669876			170094	0.0967858
Cx Mono	GlcNAc2Man3 + GlcNAc1,Gal1,Fuc1,NeuAc1 (RRT:12.9B1)	C65H110O48N4	-2		595099	0.0940407	1.29987		1824390	0.2053	2.71995		1296537	0.254272	3.13845		6530125	0.516298	4.24659		716882	0.156517	2.05785		391215	0.222607	2.507		2.66162
Hybrid	GlcNAc2Man3 + Man1,GlcNAc1 (RRT:6.9)	C48H83O36N3	-2		65714	0.0103845			158214	0.017804			117713	0.0230854			301253	0.0238183			113987	0.0248868			13081	0.00744327
Hybrid	GlcNAc2Man3 + Man2,GlcNAc1 (RRT:6.5A)	C54H93O41N3	-2		374156	0.0591261			765406	0.0861318			1210452	0.237389			1249722	0.0988081			416875	0.0910163			134628	0.0766052
Hybrid	GlcNAc2Man3 + Man1,GlcNAc1,Gal1 (RRT:6.7B)	C54H93O41N3	-2		298319	0.0471419			621300	0.0699154			287453	0.0563742			797632	0.063064			251603	0.0549325			70471	0.040099
Hybrid	GlcNAc2Man3 + Man2,GlcNAc1,Fuc1 (RRT:7.8)	C60H103O45N3	-2		2495	0.000394273			65822	0.00740701			1930	0.000378505			3207	0.000253558			30987	0.00676539			1628	0.000926354
Hybrid	GlcNAc2Man3 + Man2,GlcNAc1,Gal1 (RRT:7.4)	C60H103O46N3	-2		2729220	0.431286			4823370	0.542778			2045580	0.401172			6082697	0.480923			2212387	0.48303			825971	0.469989
Hybrid	GlcNAc2Man3 + Man2,GlcNAc1,GalNAc1 (RRT:7.2)	C62H106O46N4	-2		409070	0.0646434			198249	0.0223091			40588	0.00795997			70668	0.0055873			164221	0.0358544			40688	0.023152
Hybrid	GlcNAc2Man3 + Man2,GlcNAc1,Gal1,NeuAc1 (RRT:8.3A)	C65H110O49N4	-2		4400921	0.695457			11181764	1.25829			3342866	0.655591			13250599	1.04765			2900669	0.633303			1752628	0.997269
Hybrid	GlcNAc2Man3 + Man2,GlcNAc1,Gal1,NeuAc1 (RRT:10.7B)	C65H110O49N4	-2		1493628	0.236031			5337024	0.60058			1528816	0.299826			7468669	0.590503			953004	0.208069			632802	0.360073
Hybrid	GlcNAc2Man3 + Man2,GlcNAc1,Gal1,Fuc1 (RRT:8.6)	C66H113O50N3	-2		15906	0.00251355			124788	0.0140425			12804	0.00251107			10596	0.000837763			56988	0.0124422			24620	0.0140091
Hybrid	GlcNAc2Man3 + Man2,GlcNAc1,Gal1,Fuc1 (RRT:9.2)	C66H113O50N3	-2		403181	0.0637128			753100	0.084747			209864	0.0411578			239455	0.0189323			288212	0.0629253			194275	0.110545
Hybrid	GlcNAc2Man3 + Man1,GlcNAc1,GalNAc1,NeuAc1 (RRT:7.8)	C67H113O49N5	-2		716806	0.113273			932781	0.104967			305167	0.0598482			610142	0.0482403			299651	0.0654228			179326	0.102039
Hybrid	GlcNAc2Man3 + Man1,GlcNAc1,Gal1,Fuc1,NeuAc1 (RRT:9.9A)	C71H120O53N4	-2		3642355	0.575584			8203931	0.923195			1919907	0.376525			5359502	0.423744			1963202	0.428626			1451594	0.825977
Hybrid	GlcNAc2Man3 + Man1,GlcNAc1,Gal1,Fuc1,NeuAc1 (RRT:11.6B)	C71H120O53N4	-2		1249751	0.197492			3453867	0.388667			728886	0.142946			3851633	0.304526			593451	0.129568			435295	0.247689
Hybrid	GlcNAc2Man3 + Man2,GlcNAc1,Gal1,NeuAc1 (RRT:9.1A)	C71H120O54N4	-2		9416962	1.48812			19857202	2.23455			5427659	1.06445			21596212	1.70748			5547033	1.21108			4028730	2.2924
Hybrid	GlcNAc2Man3 + Man2,GlcNAc1,Gal1,NeuAc1 (RRT:11.1B)	C71H120O54N4	-2		3722110	0.588188			11442018	1.28758			2571467	0.504307			13103130	1.03599			1971548	0.430448			1724906	0.981495
Hybrid	GlcNAc2Man3 + Man1,GlcNAc1,GalNAc1,Fuc1,NeuAc1 (RRT:9.4)	C73H123O53N5	-2		747290	0.118091			680056	0.0765273			303700	0.0595605			331334	0.0261966			252316	0.0550881			155805	0.0886552
Hybrid	GlcNAc2Man3 + Man2,GlcNAc1,GalNAc1,NeuAc1 (RRT:8.5)	C73H123O54N5	-2		630474	0.0996308			581840	0.065475			231896	0.0454786			268719	0.021246			282783	0.06174			141219	0.0803555
Hybrid	GlcNAc2Man3 + Man2,GlcNAc1,Gal1,Fuc1,NeuAc1 (RRT:10.6A)	C77H130O58N4	-2		2509989	0.396642	5.18771		6020565	0.677499	8.46247		962929	0.188846	4.16741		2889897	0.228487	6.12629		1322029	0.288639	4.28384		1064701	0.605829	7.32455		5.92538
Bisecting	GlcNAc2Man3 + GlcNAc1 (RRT:5.5)	C42H73O31N3	-1		319943	0.0505591			431115	0.0485137			270090	0.0529691			274995	0.0217422			222525	0.0485839			57222	0.0325601
Bisecting	GlcNAc2Man3 + GlcNAc1,Fuc1 (RRT:7.5)	C48H83O35N3	-1		188886	0.0298488			496466	0.0558677			214146	0.0419975			338024	0.0267256			128402	0.028034			38169	0.0217187
Bisecting	GlcNAc2Man3 + Man1,GlcNAc1 (RRT:5.4)	C48H83O36N3	-2		39832	0.00629446			61844	0.00695936			150259	0.0294682			154204	0.012192			54588	0.0119182			17675	0.0100573
Bisecting	GlcNAc2Man3 + GlcNAc3 (RRT:4.2)	C58H99O41N5	-2		238232	0.0376467			143829	0.0161852			58873	0.011546			82049	0.00648713			130919	0.0285835			31755	0.018069
Bisecting	GlcNAc2Man3 + Man2,GlcNAc1,Fuc1 (RRT:8.4B)	C60H103O45N3	-2		461488	0.0729268			873504	0.0982962			261459	0.0512764			792803	0.0626822			318608	0.0695617			155624	0.0885522
Bisecting	GlcNAc2Man3 + GlcNAc3,Fuc1 (RRT:5.9)	C64H109O45N5	-2		835122	0.13197			606039	0.0681981			233718	0.0458359			547160	0.0432607			419782	0.091651			133475	0.0759491
Bisecting	GlcNAc2Man3 + GlcNAc3,Gal1 (RRT:4.8A)	C64H109O46N5	-2		128219	0.0202618			46367	0.00521772			10372	0.00203412			28121	0.00222336			43782	0.00955892			3924	0.00223281
Bisecting	GlcNAc2Man3 + GlcNAc3,Gal1 (RRT:5B)	C64H109O46N5	-2		902501	0.142618			270863	0.0304804			107298	0.0210429			256848	0.0203074			232599	0.0507833			57663	0.032811
Bisecting	GlcNAc2Man3 + GlcNAc3,Gal1,Fuc1 (RRT:6.4A)	C70H119O50N5	-2		488197	0.0771475			401499	0.045181			127763	0.0250564			344922	0.0272709			216426	0.0472523			65780	0.0374297
Bisecting	GlcNAc2Man3 + GlcNAc3,Gal1,Fuc1 (RRT:6.6B)	C70H119O50N5	-2		2724466	0.430535			1705826	0.191958			841126	0.164959			1179935	0.0932905			1268934	0.277046			324148	0.184445
Bisecting	GlcNAc2Man3 + GlcNAc3,Gal2 (RRT:5.7)	C70H119O51N5	-2		309246	0.0488687			124047	0.0139591			67519	0.0132416			157288	0.0124358			102135	0.0222991			17566	0.00999529
Bisecting	GlcNAc2Man3 + GlcNAc3,Gal2,Fuc1 (RRT:7.2)	C76H129O55N5	-2		1124820	0.17775			1211192	0.136296			438386	0.0859747			1165559	0.0921538			750172	0.163785			206945	0.117755
Bisecting	GlcNAc2Man3 + GlcNAc3,Gal2,NeuAc1 (RRT:7.3)	C81H136O59N6	-2		207489	0.0327885			70394	0.0079215			142701	0.027986			75092	0.00593708			98884	0.0215893			20321	0.0115629
Bisecting	GlcNAc2Man3 + GlcNAc3,Gal1,Fuc1,NeuAc1 (RRT:7.9A)	C81H136O58N6	-2		945500	0.149413			110598	0.0124457			37646	0.007383			1488233	0.117666			419927	0.0916826			229920	0.130828
Bisecting	GlcNAc2Man3 + GlcNAc3,Gal1,Fuc1,NeuAc1 (RRT:9.35B)	C81H136O58N6	-2		24798	0.00391871			4662	0.000524619			2851	0.000559128			0	0			47593	0.010391			6054	0.00344481
Bisecting	GlcNAc2Man3 + GlcNAc4,Gal2,Fuc1 (RRT:7.9A)	C84H142O60N6	-2		22592	0.00357011			10888	0.00122524			2757	0.000540693			0	0			3191	0.000696691			1688	0.000960495
Bisecting	GlcNAc2Man3 + GlcNAc4,Gal2,Fuc1 (RRT:8.6B)	C84H142O60N6	-2		134864	0.0213119			56526	0.00636092			8269	0.00162169			0	0			2523	0.000550846			1889	0.00107487
Bisecting	GlcNAc2Man3 + GlcNAc3,Gal2,Fuc1,NeuAc1 (RRT:8.4A)	C87H146O63N6	-2		19812	0.0031308			26683	0.00300266			5868	0.00115081			22737	0.00179768			21185	0.00462532			0	0
Bisecting	GlcNAc2Man3 + GlcNAc3,Gal2,Fuc1,NeuAc1 (RRT:8.6B)	C87H146O63N6	-2		848707	0.134117			415912	0.0468029			253028	0.0496229			77787	0.00615016			512768	0.111953			130976	0.0745271
Bisecting	GlcNAc2Man3 + GlcNAc3,Gal2,Fuc1,NeuAc1 (RRT:10.1A1)	C87H146O63N6	-2		76949	0.0121599			70424	0.00792487			352	6.9033e-05			12207	0.000965135			6078	0.00132701			0	0
Bisecting	GlcNAc2Man3 + GlcNAc3,Gal2,Fuc1,NeuAc1 (RRT:10.3B1)	C87H146O63N6	-2		111085	0.0175542			50762	0.00571229			3190	0.000625611			26023	0.00205748			3555	0.000776163			4050	0.00230451
Bisecting	GlcNAc2Man3 + GlcNAc4,Gal3,Fuc1 (RRT:8.6B)	C90H152O65N6	-2		75068	0.0118626	1.61625		90302	0.0101618	0.819196		8210	0.00161012	0.63657		0	0	0.555345		2484	0.000542332	1.09319		0	0	0.856277		0.929472
Cx Bi	GlcNAc2Man3 + GlcNAc2 (RRT:6.2)	C50H86O36N4	-2		65698	0.0103819			106361	0.0119689			114109	0.0223786			468387	0.0370326			75165	0.0164108			8974	0.00510633
Cx Bi	GlcNAc2Man3 + GlcNAc2,Fuc1 (RRT:8.2)	C56H96O40N4	-2		625358	0.0988224			1185801	0.133439			864493	0.169541			1268166	0.100266			1209900	0.264157			259284	0.147536
Cx Bi	GlcNAc2Man3 + GlcNAc2,Gal1 (RRT:7.1A)	C56H96O41N4	-2		111907	0.0176841			210370	0.0236731			154924	0.0303831			349959	0.0276692			170103	0.0371386			20203	0.0114958
Cx Bi	GlcNAc2Man3 + GlcNAc2,Gal1 (RRT:7.5B)	C56H96O41N4	-2		86980	0.013745			261952	0.0294777			113532	0.0222655			463349	0.0366343			126352	0.0275864			23278	0.0132455
Cx Bi	GlcNAc2Man3 + GlcNAc2,Gal1,Fuc1 (RRT:8.9A)	C62H106O45N4	-2		746731	0.118002			1207234	0.135851			755391	0.148145			1398282	0.110554			1404719	0.306692			313895	0.178611
Cx Bi	GlcNAc2Man3 + GlcNAc2,Gal1,Fuc1 (RRT:8.9B)	C62H106O45N4	-2		495794	0.078348			1004428	0.113029			612747	0.12017			1339760	0.105927			902836	0.197116			135361	0.0770223
Cx Bi	GlcNAc2Man3 + GlcNAc2,Gal2 (RRT:8.2)	C62H106O46N4	-2		1329524	0.210098			3617021	0.407026			1226184	0.240475			4529060	0.358086			1723918	0.376383			527418	0.300108
Cx Bi	GlcNAc2Man3 + GlcNAc2,GalNAc1,Fuc1 (RRT:8.1)	C64H109O45N5	-2		106257	0.0167913			117002	0.0131663			137700	0.0270052			142022	0.0112288			77873	0.017002			129236	0.073537
Cx Bi	GlcNAc2Man3 + GlcNAc2,Gal1,NeuAc1 (RRT:9.1B)	C67H113O49N5	-2		257700	0.0407231			998231	0.112332			426019	0.0835493			1812885	0.143334			317254	0.0692661			104379	0.0593931
Cx Bi	GlcNAc2Man3 + GlcNAc2,Gal1,NeuAc1 (RRT:11.1C)	C67H113O49N5	-2		41984	0.00663453			205355	0.0231088			100418	0.0196936			7023	0.000555267			45357	0.00990279			14408	0.00819835
Cx Bi	GlcNAc2Man3 + GlcNAc2,Gal2,Fuc1 (RRT:9.9)	C68H116O50N4	-2		3762861	0.594627			7509492	0.84505			3365444	0.660019			9441650	0.746495			5710145	1.2467			1244769	0.708291
Cx Bi	GlcNAc2Man3 + GlcNAc2,GalNAc1,Gal1,Fuc1 (RRT:9.5)	C70H119O50N5	-2		210531	0.0332692			297430	0.0334701			166338	0.0326216			613105	0.0484746			153005	0.0334056			35619	0.0202677
Cx Bi	GlcNAc2Man3 + GlcNAc2,Gal1,Fuc1,NeuAc1 (RRT:10.6A)	C73H123O53N5	-2		544098	0.0859812			1680585	0.189118			1422216	0.27892			2981070	0.235696			599580	0.130906			226134	0.128673
Cx Bi	GlcNAc2Man3 + GlcNAc2,Gal1,Fuc1,NeuAc1 (RRT:11.9B)	C73H123O53N5	-2		191668	0.0302884			793751	0.0893215			463363	0.0908731			1237312	0.0978269			288925	0.063081			59974	0.034126
Cx Bi	GlcNAc2Man3 + GlcNAc2,Gal2,NeuAc1 (RRT:9.5B)	C73H123O54N5	-2		130569	0.0206332			767367	0.0863525			196779	0.0385916			1541204	0.121854			175066	0.0382222			91553	0.0520949
Cx Bi	GlcNAc2Man3 + GlcNAc2,Gal2,NeuAc1 (RRT:9.7A)	C73H123O54N5	-2		3598129	0.568595			13975373	1.57266			3033742	0.594966			11316073	0.894695			4296288	0.938008			2160561	1.22939
Cx Bi	GlcNAc2Man3 + GlcNAc2,Gal2,NeuAc1 (RRT:11.4A1)	C73H123O54N5	-2		1035025	0.16356			4618339	0.519706			878099	0.17221			4392190	0.347264			987058	0.215504			482264	0.274415
Cx Bi	GlcNAc2Man3 + GlcNAc2,GalNAc1,Fuc1,NeuAc1 (RRT:10.2)	C75H126O53N6	-2		127887	0.0202094			198498	0.0223372			231494	0.0453998			128086	0.010127			75791	0.0165474			20599	0.0117211
Cx Bi	GlcNAc2Man3 + GlcNAc2,GalNAc1,Gal1,NeuAc1 (RRT:9.1)	C75H126O54N6	-2		211880	0.0334824			385452	0.0433752			74407	0.0145924			316279	0.0250063			85368	0.0186384			48762	0.0277462
Cx Bi	GlcNAc2Man3 + GlcNAc2,Gal2,Fuc1,NeuAc1 (RRT:11A)	C79H133O58N5	-2		5506043	0.870094			17837378	2.00726			5073735	0.995042			17537122	1.38656			4680779	1.02195			2715325	1.54506
Cx Bi	GlcNAc2Man3 + GlcNAc2,Gal2,Fuc1,NeuAc1 (RRT:12.1B)	C79H133O58N5	-2		3564331	0.563254			12856078	1.44671			3297891	0.64677			7096438	0.561073			3916324	0.855051			1421033	0.808587
Cx Bi	GlcNAc2Man3 + GlcNAc2,GalNAc1,Gal1,Fuc1,NeuAc1 (RRT:10.7A)	C81H136O58N6	-2		1727419	0.272976			1949208	0.219346			24832	0.00486996			2410781	0.190606			2501038	0.546052			771111	0.438773
Cx Bi	GlcNAc2Man3 + GlcNAc2,GalNAc2,Fuc1,NeuAc1 (RRT:10.8)	C83H139O58N7	-2		1446026	0.228509			1406427	0.158266			344903	0.0676411			646086	0.0510822			313607	0.0684698			291877	0.166082
Cx Bi	GlcNAc2Man3 + GlcNAc2,Gal2,NeuAc2 (RRT:11.1A)	C84H140O62N6	-2		533436	0.0842964			7384403	0.830973			591529	0.116009			15991585	1.26436			820536	0.179148			488544	0.277988
Cx Bi	GlcNAc2Man3 + GlcNAc2,Gal2,NeuAc2 (RRT:12.6B)	C84H140O62N6	-2		184159	0.0291018			2179646	0.245277			278299	0.054579			753571	0.0595804			141889	0.0309786			62448	0.0355338
Cx Bi	GlcNAc2Man3 + GlcNAc2,Gal2,Fuc1,NeuAc2 (RRT:11.9A)	C90H151O66N6	-2		134199	0.0212068			2781367	0.31299			356045	0.0698262			567345	0.0448566			94984	0.0207379			45109	0.0256676
Cx Bi	GlcNAc2Man3 + GlcNAc2,Gal2,Fuc1,NeuAc2 (RRT:13.3B)	C90H151O66N6	-2		100883	0.0159421			2343539	0.26372			299576	0.0587517			558554	0.0441616			67414	0.0147185			49982	0.0284404
Cx Bi	GlcNAc2Man3 + GlcNAc2,Gal2,Fuc1,NeuAc2 (RRT:13.9C)	C90H151O66N6	-2		315334	0.0498307	4.29709		6344848	0.713991	10.603		989345	0.194027	5.01931		6379426	0.504383	7.56539		195648	0.0427158	6.80249		554935	0.315766	7.00287		6.88169
Cx Tri	GlcNAc2Man3 + GlcNAc3,Gal2,Fuc1 (RRT:10A)	C76H129O55N5	-2		146044	0.0230786			233955	0.0263272			75781	0.0148619			58748	0.00464486			100361	0.0219118			9436	0.00536921
Cx Tri	GlcNAc2Man3 + GlcNAc3,Gal3 (RRT:9.3A)	C76H129O56N5	-2		234492	0.0370557			426923	0.048042			166779	0.0327081			392704	0.0310488			227862	0.0497491			52286	0.0297514
Cx Tri	GlcNAc2Man3 + GlcNAc3,Gal3 (RRT:10.2B)	C76H129O56N5	-2		2726	0.000430777			72277	0.00813339			30009	0.00588526			110711	0.00875326			27072	0.00591063			2212	0.00125866
Cx Tri	GlcNAc2Man3 + GlcNAc3,Gal1,Fuc1,NeuAc1 (RRT:11.1A)	C81H136O58N6	-2		934232	0.147632			1780066	0.200312			482920	0.0947085			919089	0.0726669			419927	0.0916826			229920	0.130828
Cx Tri	GlcNAc2Man3 + GlcNAc3,Gal1,Fuc1,NeuAc1 (RRT:12.1B)	C81H136O58N6	-2		689280	0.108924			1129187	0.127068			271328	0.0532119			1036713	0.0819668			191914	0.0419006			178047	0.101311
Cx Tri	GlcNAc2Man3 + GlcNAc3,Gal3,Fuc1 (RRT:10.7A)	C82H139O60N5	-2		451885	0.0714093			838203	0.0943237			344922	0.0676448			301043	0.0238017			455036	0.099348			69575	0.0395891
Cx Tri	GlcNAc2Man3 + GlcNAc3,Gal3,Fuc1 (RRT:11.2B)	C82H139O60N5	-2		20284	0.00320539			254950	0.0286897			191426	0.0375418			49725	0.00393146			89973	0.0196438			18784	0.0106884
Cx Tri	GlcNAc2Man3 + GlcNAc3,Gal2,Fuc1,NeuAc1 (RRT:10.8A)	C87H146O63N6	-2		61499	0.0097184			124316	0.0139894			91433	0.0179315			54385	0.0042999			25356	0.00553597			4080	0.00232158
Cx Tri	GlcNAc2Man3 + GlcNAc3,Gal3,NeuAc1 (RRT:10.5A)	C87H146O64N6	-2		591870	0.0935304			1680955	0.189159			310630	0.0609196			172108	0.0136076			359311	0.0784484			151884	0.0864241
Cx Tri	GlcNAc2Man3 + GlcNAc3,Gal3,NeuAc1 (RRT:11.6B)	C87H146O64N6	-2		106626	0.0168496			565329	0.063617			182677	0.0358259			81505	0.00644412			103280	0.0225491			16762	0.00953781
Cx Tri	GlcNAc2Man3 + GlcNAc3,Gal3,Fuc1,NeuAc1 (RRT:11.3A)	C93H156O68N6	-2		1020882	0.161325			1585127	0.178376			565557	0.110915			2546290	0.20132			514089	0.112241			120774	0.0687221
Cx Tri	GlcNAc2Man3 + GlcNAc3,Gal3,Fuc1,NeuAc1 (RRT:11.8B)	C93H156O68N6	-2		496717	0.0784939	0.751653		1385994	0.155967	1.13401		441543	0.0865938	0.618748		168616	0.0133315	0.465817		558016	0.121832	0.670753		49729	0.0282965	0.514098		0.692512
					632810068	100	100		888645092	100	100		509901424	100	100		1264796954	100	100		458022351	100	100		175742715	100	100		100

## Sheet: Table_S8
Table S8. Relative abundance of N-glycans identified by MS in isolated cardiomyocytes from COVID (+) patients.
Class	Peptide	Molecule Formula	Precursor Charge		981_Moon_20220310_90_MW032_8524_ras004_001 Total Area MS1	Relative Abundance (%)	Sum of Class		981_Moon_20220310_90_MW032_8524_A21_001 Total Area MS1	Relative Abundance (%)	Sum of Class		981_Moon_20220310_90_MW032_8524_A20_001 Total Area MS1	Relative Abundance (%)	Sum of Class		Average of each class
Pauci-mannose	GlcNAc2Man1 (RRT:3.9)	C22H40O16N2	-1		122251	0.0116129			155644	0.0153416			97760	0.0173986
Pauci-mannose	GlcNAc2Man1 + Fuc1 (RRT:6.05)	C28H50O20N2	-1		453817	0.043109			441465	0.0435146			59499	0.0105892
Pauci-mannose	GlcNAc2Man2 (RRT:4.8A)	C28H50O21N2	-1		10931472	1.0384			5702916	0.562129			3081651	0.548449
Pauci-mannose	GlcNAc2Man2 (RRT:5.5B)	C28H50O21N2	-1		303162	0.028798			530112	0.0522525			201735	0.0359033
Pauci-mannose	GlcNAc2Man2 + Fuc1 (RRT:7.2A)	C34H60O25N2	-1		18286260	1.73705			9449007	0.931377			6861343	1.22113
Pauci-mannose	GlcNAc2Man2 + Fuc1 (RRT:8.1B)	C34H60O25N2	-1		860723	0.0817619			1760944	0.173574			910568	0.162056
Pauci-mannose	GlcNAc2Man3 (RRT:4A)	C34H60O26N2	-1		65496	0.0062216			21249056	2.09449			29937	0.00532797
Pauci-mannose	GlcNAc2Man3 (RRT:4.6B)	C34H60O26N2	-1		1774458	0.168559			565429	0.0557336			369983	0.0658468
Pauci-mannose	GlcNAc2Man3 (RRT:5.7C)	C34H60O26N2	-1		3610842	0.343001			1246430	0.122859			696827	0.124016
Pauci-mannose	GlcNAc2Man3 (RRT:6.7D)	C34H60O26N2	-1		21469726	2.03945			21249056	2.09449			14313258	2.54737
Pauci-mannose	GlcNAc2Man3 + Fuc1 (RRT:6.9A)	C40H70O30N2	-1		383848	0.0364625			98650	0.00972381			143104	0.0254686
Pauci-mannose	GlcNAc2Man3 + Fuc1 (RRT:8B)	C40H70O30N2	-1		542371	0.0515209			121979	0.0120233			135097	0.0240436
Pauci-mannose	GlcNAc2Man3 + Fuc1 (RRT:9C)	C40H70O30N2	-1		32114610	3.05063			32671174	3.22036			30940790	5.50661
Pauci-mannose	GlcNAc2Man3 + Man1 (RRT:5.8A)	C40H70O31N2	-1		10249836	0.973653			3278698	0.323177			2372997	0.422328
Pauci-mannose	GlcNAc2Man3 + Man1 (RRT:6.3B)	C40H70O31N2	-1		12810970	1.21694			9535815	0.939933			7325379	1.30372
Pauci-mannose	GlcNAc2Man3 + Man1 (RRT:7.5C)	C40H70O31N2	-1		913820	0.0868057			679805	0.0670075			387968	0.0690477
Pauci-mannose	GlcNAc2Man3 + Man1,Fuc1 (RRT:7.9A)	C46H80O35N2	-1		1899202	0.180409			431344	0.042517			929619	0.165447
Pauci-mannose	GlcNAc2Man3 + Man1,Fuc1 (RRT:8.5B)	C46H80O35N2	-1		1871775	0.177804			1925730	0.189817			2721207	0.4843
Pauci-mannose	GlcNAc2Man3 + Man1,Fuc1 (RRT:9.7C)	C46H80O35N2	-1		203979	0.0193764	11.2916		164252	0.0161901	10.9665		168565	0.03	12.7691		11.6757
										0				0
High Mannose	GlcNAc2Man3 + Man2 (RRT:5A)	C46H80O36N2	-1		1467780	0.139427			1409331	0.138916			878474	0.156344
High Mannose	GlcNAc2Man3 + Man2 (RRT:5.5B)	C46H80O36N2	-1		385051	0.0365768			169311	0.0166888			122459	0.0217943
High Mannose	GlcNAc2Man3 + Man2 (RRT:6C)	C46H80O36N2	-1		463611	0.0440394			196812	0.0193995			153666	0.0273483
High Mannose	GlcNAc2Man3 + Man2 (RRT:7.6D)	C46H80O36N2	-1		131856912	12.5254			81659384	8.04906			51541184	9.17292
High Mannose	GlcNAc2Man3 + Man2,Fuc1 (RRT:9.7)	C52H90O40N2	-2		401005	0.0380923			246361	0.0242835			518620	0.0923002
High Mannose	GlcNAc2Man3 + Man3 (RRT:6.2A)	C52H90O41N2	-2		103595984	9.8408			95166040	9.3804			63826368	11.3593
High Mannose	GlcNAc2Man3 + Man3 (RRT:6.8B)	C52H90O41N2	-2		22258832	2.11441			10413259	1.02642			9768427	1.73851
High Mannose	GlcNAc2Man3 + Man3,Fuc1 (RRT:8.7)	C58H100O45N2	-2		452499	0.0429838			138628	0.0136644			620517	0.110435
High Mannose	GlcNAc2Man3 + Man4 (RRT:6.2A)	C58H100O46N2	-2		112837552	10.7187			81350880	8.01865			44812808	7.97545
High Mannose	GlcNAc2Man3 + Man4 (RRT:6.3B)	C58H100O46N2	-2		29910804	2.84129			29550156	2.91272			13952896	2.48323
High Mannose	GlcNAc2Man3 + Man5 (RRT:6.1A)	C64H110O51N2	-2		27366780	2.59963			23482624	2.31465			5167956	0.919755
High Mannose	GlcNAc2Man3 + Man5 (RRT:6.3B)	C64H110O51N2	-2		132203072	12.5582			189493328	18.6781			95979584	17.0817
High Mannose	GlcNAc2Man3 + Man5 (RRT:6.5C)	C64H110O51N2	-2		6986241	0.663637			9685450	0.954683			2732683	0.486343
High Mannose	GlcNAc2Man3 + Man6 (RRT:6.4A)	C70H120O56N2	-2		160112448	15.2094			237564448	23.4164			76074424	13.5392
High Mannose	GlcNAc2Man3 + Man5,Glc1 (RRT:6.8B)	C70H120O56N2	-2		1815013	0.172412			2446225	0.241121			1346011	0.239553
High Mannose	GlcNAc2Man3 + Man6,Glc1 (RRT:6.9)	C76H130O61N2	-2		3903644	0.370815	69.9158		4649603	0.458305	75.6635		2209215	0.39318	65.7974		70.4589
										0				0
Cx Mono	GlcNAc2Man3 + GlcNAc1 (RRT:7.7)	C42H73O31N3	-1		428514	0.0407054			190971	0.0188238			182987	0.0325667
Cx Mono	GlcNAc2Man3 + GlcNAc1,Fuc1 (RRT:9.9)	C48H83O35N3	-1		616265	0.0585403			463198	0.0456568			352096	0.0626634
Cx Mono	GlcNAc2Man3 + GlcNAc1,Gal1 (RRT:8.5)	C48H83O36N3	-2		226402	0.0215064			162535	0.0160209			120808	0.0215005
Cx Mono	GlcNAc2Man3 + GlcNAc1,Gal1,NeuAc1 (RRT:8.7A)	C59H100O44N4	-2		8136015	0.772857			5394804	0.531759			6348253	1.12982
Cx Mono	GlcNAc2Man3 + GlcNAc1,Gal1,NeuAc1 (RRT:10.1B)	C59H100O44N4	-2		513105	0.0487409			341975	0.033708			706595	0.125755
Cx Mono	GlcNAc2Man3 + GlcNAc1,Gal1,NeuAc1 (RRT:10.8A1)	C59H100O44N4	-2		1688786	0.160421			943340	0.0929838			1580757	0.281331
Cx Mono	GlcNAc2Man3 + GlcNAc1,Gal1,NeuAc1 (RRT:12.1B1)	C59H100O44N4	-2		832699	0.0790998			565556	0.0557461			918083	0.163394
Cx Mono	GlcNAc2Man3 + GlcNAc1,Gal1,Fuc1 (RRT:8.5A)	C54H93O40N3	-1		484684	0.0460411			525509	0.0517988			629970	0.112117
Cx Mono	GlcNAc2Man3 + GlcNAc1,Gal1,Fuc1 (RRT:10.5B)	C54H93O40N3	-2		582317	0.0553155			538770	0.0531059			667339	0.118768
Cx Mono	GlcNAc2Man3 + GlcNAc1,GalNAc1,NeuAc1 (RRT:8.0)	C61H103O44N5	-2		195281	0.0185501			68589	0.00676073			366590	0.065243
Cx Mono	GlcNAc2Man3 + GlcNAc1,Gal1,Fuc1,NeuAc1 (RRT:10.4A)	C65H110O48N4	-2		6603584	0.627288			6031099	0.594478			9289968	1.65336
Cx Mono	GlcNAc2Man3 + GlcNAc1,Gal1,Fuc1,NeuAc1 (RRT:11.5B)	C65H110O48N4	-2		340653	0.0323593			335188	0.0330391			485754	0.0864509
Cx Mono	GlcNAc2Man3 + GlcNAc1,Gal1,Fuc1,NeuAc1 (RRT:11.8A1)	C65H110O48N4	-2		1119941	0.106386			878542	0.0865968			1083289	0.192796
Cx Mono	GlcNAc2Man3 + GlcNAc1,Gal1,Fuc1,NeuAc1 (RRT:12.9B1)	C65H110O48N4	-2		1447890	0.137538	2.20535		1227877	0.12103	1.74151		2564719	0.45645	4.50221		2.81636
										0				0
Hybrid	GlcNAc2Man3 + Man1,GlcNAc1 (RRT:6.9)	C48H83O36N3	-2		186118	0.0176797			169387	0.0166963			145315	0.0258621
Hybrid	GlcNAc2Man3 + Man2,GlcNAc1 (RRT:6.5A)	C54H93O41N3	-2		1073251	0.10195			742987	0.0732353			666864	0.118684
Hybrid	GlcNAc2Man3 + Man1,GlcNAc1,Gal1 (RRT:6.7B)	C54H93O41N3	-2		793400	0.0753667			703546	0.0693476			363039	0.064611
Hybrid	GlcNAc2Man3 + Man2,GlcNAc1,Fuc1 (RRT:7.8)	C60H103O45N3	-2		34128	0.00324189			191599	0.0188857			7553	0.00134423
Hybrid	GlcNAc2Man3 + Man2,GlcNAc1,Gal1 (RRT:7.4)	C60H103O46N3	-2		5742617	0.545503			5823386	0.574004			3083062	0.548701
Hybrid	GlcNAc2Man3 + Man2,GlcNAc1,GalNAc1 (RRT:7.2)	C62H106O46N4	-2		223776	0.0212569			99952	0.00985214			86186	0.0153387
Hybrid	GlcNAc2Man3 + Man2,GlcNAc1,Gal1,NeuAc1 (RRT:8.3A)	C65H110O49N4	-2		8481915	0.805715			6329322	0.623873			5511008	0.980808
Hybrid	GlcNAc2Man3 + Man2,GlcNAc1,Gal1,NeuAc1 (RRT:10.7B)	C65H110O49N4	-2		3109125	0.295342			1892152	0.186507			2857316	0.508524
Hybrid	GlcNAc2Man3 + Man2,GlcNAc1,Gal1,Fuc1 (RRT:8.6)	C66H113O50N3	-2		126342	0.0120015			454332	0.0447829			20670	0.00367869
Hybrid	GlcNAc2Man3 + Man2,GlcNAc1,Gal1,Fuc1 (RRT:9.2)	C66H113O50N3	-2		459418	0.0436411			552070	0.0544168			579139	0.103071
Hybrid	GlcNAc2Man3 + Man1,GlcNAc1,GalNAc1,NeuAc1 (RRT:7.8)	C67H113O49N5	-2		442693	0.0420523			173887	0.0171398			429777	0.0764885
Hybrid	GlcNAc2Man3 + Man1,GlcNAc1,Gal1,Fuc1,NeuAc1 (RRT:9.9A)	C71H120O53N4	-2		3557124	0.337899			3097941	0.30536			4372843	0.778246
Hybrid	GlcNAc2Man3 + Man1,GlcNAc1,Gal1,Fuc1,NeuAc1 (RRT:11.6B)	C71H120O53N4	-2		1390558	0.132092			1118217	0.110221			1698684	0.302319
Hybrid	GlcNAc2Man3 + Man2,GlcNAc1,Gal1,NeuAc1 (RRT:9.1A)	C71H120O54N4	-2		11590757	1.10103			8887740	0.876053			9303081	1.65569
Hybrid	GlcNAc2Man3 + Man2,GlcNAc1,Gal1,NeuAc1 (RRT:11.1B)	C71H120O54N4	-2		5263095	0.499952			2910825	0.286916			4784783	0.85156
Hybrid	GlcNAc2Man3 + Man1,GlcNAc1,GalNAc1,Fuc1,NeuAc1 (RRT:9.4)	C73H123O53N5	-2		232213	0.0220584			147766	0.0145651			263726	0.046936
Hybrid	GlcNAc2Man3 + Man2,GlcNAc1,GalNAc1,NeuAc1 (RRT:8.5)	C73H123O54N5	-2		326681	0.0310321			115141	0.0113493			250243	0.0445364
Hybrid	GlcNAc2Man3 + Man2,GlcNAc1,Gal1,Fuc1,NeuAc1 (RRT:10.6A)	C77H130O58N4	-2		1845717	0.175328	4.26314		993762	0.0979539	3.39116		2957380	0.526333	6.65273		4.76901
										0				0
Bisecting	GlcNAc2Man3 + GlcNAc1 (RRT:5.5)	C42H73O31N3	-1		687316	0.0652896			264083	0.0260303			158320	0.0281766
Bisecting	GlcNAc2Man3 + GlcNAc1,Fuc1 (RRT:7.5)	C48H83O35N3	-1		367529	0.0349123			155244	0.0153022			245692	0.0437264
Bisecting	GlcNAc2Man3 + Man1,GlcNAc1 (RRT:5.4)	C48H83O36N3	-2		176981	0.0168118			127979	0.0126147			56010	0.00996825
Bisecting	GlcNAc2Man3 + GlcNAc3 (RRT:4.2)	C58H99O41N5	-2		373347	0.035465			291337	0.0287167			115561	0.0205667
Bisecting	GlcNAc2Man3 + Man2,GlcNAc1,Fuc1 (RRT:8.4B)	C60H103O45N3	-2		654775	0.0621984			870658	0.0858197			648751	0.11546
Bisecting	GlcNAc2Man3 + GlcNAc3,Fuc1 (RRT:5.9)	C64H109O45N5	-2		919587	0.0873535			801115	0.0789649			245318	0.0436599
Bisecting	GlcNAc2Man3 + GlcNAc3,Gal1 (RRT:4.8A)	C64H109O46N5	-2		94812	0.00900639			118981	0.0117278			37926	0.00674979
Bisecting	GlcNAc2Man3 + GlcNAc3,Gal1 (RRT:5B)	C64H109O46N5	-2		479002	0.0455014			622626	0.0613715			232459	0.0413713
Bisecting	GlcNAc2Man3 + GlcNAc3,Gal1,Fuc1 (RRT:6.4A)	C70H119O50N5	-2		655964	0.0623114			673891	0.0664246			156033	0.0277696
Bisecting	GlcNAc2Man3 + GlcNAc3,Gal1,Fuc1 (RRT:6.6B)	C70H119O50N5	-2		3122195	0.296584			3078398	0.303434			960737	0.170985
Bisecting	GlcNAc2Man3 + GlcNAc3,Gal2 (RRT:5.7)	C70H119O51N5	-2		262742	0.0249584			351733	0.0346699			91559	0.016295
Bisecting	GlcNAc2Man3 + GlcNAc3,Gal2,Fuc1 (RRT:7.2)	C76H129O55N5	-2		2123022	0.20167			2949809	0.290759			583678	0.103879
Bisecting	GlcNAc2Man3 + GlcNAc3,Gal2,NeuAc1 (RRT:7.3)	C81H136O59N6	-2		129269	0.0122795			208047	0.0205069			116994	0.0208217
Bisecting	GlcNAc2Man3 + GlcNAc3,Gal1,Fuc1,NeuAc1 (RRT:7.9A)	C81H136O58N6	-2		135162	0.0128393			162196	0.0159875			675101	0.120149
Bisecting	GlcNAc2Man3 + GlcNAc3,Gal1,Fuc1,NeuAc1 (RRT:9.35B)	C81H136O58N6	-2		16014	0.0015212			2364	0.000233016			5402	0.000961408
Bisecting	GlcNAc2Man3 + GlcNAc4,Gal2,Fuc1 (RRT:7.9A)	C84H142O60N6	-2		67876	0.00644768			41342	0.00407503			0	0
Bisecting	GlcNAc2Man3 + GlcNAc4,Gal2,Fuc1 (RRT:8.6B)	C84H142O60N6	-2		78756	0.0074812			47383	0.00467048			10311	0.00183508
Bisecting	GlcNAc2Man3 + GlcNAc3,Gal2,Fuc1,NeuAc1 (RRT:8.4A)	C87H146O63N6	-2		40338	0.00383179			28707	0.00282961			22757	0.00405012
Bisecting	GlcNAc2Man3 + GlcNAc3,Gal2,Fuc1,NeuAc1 (RRT:8.6B)	C87H146O63N6	-2		768452	0.0729968			804554	0.0793039			683358	0.121619
Bisecting	GlcNAc2Man3 + GlcNAc3,Gal2,Fuc1,NeuAc1 (RRT:10.1A1)	C87H146O63N6	-2		78251	0.00743322			50701	0.00499753			38798	0.00690498
Bisecting	GlcNAc2Man3 + GlcNAc3,Gal2,Fuc1,NeuAc1 (RRT:10.3B1)	C87H146O63N6	-2		89094	0.00846322			50040	0.00493238			44076	0.00784432
Bisecting	GlcNAc2Man3 + GlcNAc4,Gal3,Fuc1 (RRT:8.6B)	C90H152O65N6	-2		118996	0.0113037	1.08666		154322	0.0152113	1.16858		9845	0.00175214	0.914545		1.0566
										0				0
Cx Bi	GlcNAc2Man3 + GlcNAc2 (RRT:6.2)	C50H86O36N4	-2		284316	0.0270078			146726	0.0144626			61643	0.0109708
Cx Bi	GlcNAc2Man3 + GlcNAc2,Fuc1 (RRT:8.2)	C56H96O40N4	-2		2876162	0.273213			1924263	0.189672			856017	0.152348
Cx Bi	GlcNAc2Man3 + GlcNAc2,Gal1 (RRT:7.1A)	C56H96O41N4	-2		482541	0.0458376			445766	0.0439386			166149	0.02957
Cx Bi	GlcNAc2Man3 + GlcNAc2,Gal1 (RRT:7.5B)	C56H96O41N4	-2		453273	0.0430573			411343	0.0405456			164396	0.029258
Cx Bi	GlcNAc2Man3 + GlcNAc2,Gal1,Fuc1 (RRT:8.9A)	C62H106O45N4	-2		2682809	0.254846			2074597	0.20449			835458	0.148689
Cx Bi	GlcNAc2Man3 + GlcNAc2,Gal1,Fuc1 (RRT:8.9B)	C62H106O45N4	-2		2240098	0.212792			1897579	0.187042			606639	0.107965
Cx Bi	GlcNAc2Man3 + GlcNAc2,Gal2 (RRT:8.2)	C62H106O46N4	-2		5380789	0.511132			6126903	0.603921			2174019	0.386916
Cx Bi	GlcNAc2Man3 + GlcNAc2,GalNAc1,Fuc1 (RRT:8.1)	C64H109O45N5	-2		260574	0.0247525			155649	0.0153421			101928	0.0181404
Cx Bi	GlcNAc2Man3 + GlcNAc2,Gal1,NeuAc1 (RRT:9.1B)	C67H113O49N5	-2		1500392	0.142525			762785	0.0751868			620849	0.110494
Cx Bi	GlcNAc2Man3 + GlcNAc2,Gal1,NeuAc1 (RRT:11.1C)	C67H113O49N5	-2		254858	0.0242095			100429	0.00989916			140789	0.0250566
Cx Bi	GlcNAc2Man3 + GlcNAc2,Gal2,Fuc1 (RRT:9.9)	C68H116O50N4	-2		16228055	1.54154			12478200	1.22996			4002391	0.712316
Cx Bi	GlcNAc2Man3 + GlcNAc2,GalNAc1,Gal1,Fuc1 (RRT:9.5)	C70H119O50N5	-2		667735	0.0634295			179750	0.0177177			119924	0.0213432
Cx Bi	GlcNAc2Man3 + GlcNAc2,Gal1,Fuc1,NeuAc1 (RRT:10.6A)	C73H123O53N5	-2		2150514	0.204282			1441980	0.142134			1285698	0.228819
Cx Bi	GlcNAc2Man3 + GlcNAc2,Gal1,Fuc1,NeuAc1 (RRT:11.9B)	C73H123O53N5	-2		708409	0.0672932			522278	0.0514803			387833	0.0690236
Cx Bi	GlcNAc2Man3 + GlcNAc2,Gal2,NeuAc1 (RRT:9.5B)	C73H123O54N5	-2		1288631	0.12241			496530	0.0489423			466456	0.0830164
Cx Bi	GlcNAc2Man3 + GlcNAc2,Gal2,NeuAc1 (RRT:9.7A)	C73H123O54N5	-2		19040384	1.80869			10460946	1.03112			8030609	1.42923
Cx Bi	GlcNAc2Man3 + GlcNAc2,Gal2,NeuAc1 (RRT:11.4A1)	C73H123O54N5	-2		3548720	0.3371			2627991	0.259038			2202578	0.391999
Cx Bi	GlcNAc2Man3 + GlcNAc2,GalNAc1,Fuc1,NeuAc1 (RRT:10.2)	C75H126O53N6	-2		86989	0.00826326			9858	0.000971691			80986	0.0144133
Cx Bi	GlcNAc2Man3 + GlcNAc2,GalNAc1,Gal1,NeuAc1 (RRT:9.1)	C75H126O54N6	-2		179360	0.0170378			101954	0.0100495			185559	0.0330244
Cx Bi	GlcNAc2Man3 + GlcNAc2,Gal2,Fuc1,NeuAc1 (RRT:11A)	C79H133O58N5	-2		15631771	1.48489			14402400	1.41963			8611186	1.53256
Cx Bi	GlcNAc2Man3 + GlcNAc2,Gal2,Fuc1,NeuAc1 (RRT:12.1B)	C79H133O58N5	-2		13205524	1.25442			6063152	0.597637			4667813	0.830743
Cx Bi	GlcNAc2Man3 + GlcNAc2,GalNAc1,Gal1,Fuc1,NeuAc1 (RRT:10.7A)	C81H136O58N6	-2		905745	0.0860386			1651987	0.162834			3892090	0.692685
Cx Bi	GlcNAc2Man3 + GlcNAc2,GalNAc2,Fuc1,NeuAc1 (RRT:10.8)	C83H139O58N7	-2		292156	0.0277525			108859	0.0107301			481037	0.0856114
Cx Bi	GlcNAc2Man3 + GlcNAc2,Gal2,NeuAc2 (RRT:11.1A)	C84H140O62N6	-2		11154757	1.05961			944256	0.0930741			2847262	0.506735
Cx Bi	GlcNAc2Man3 + GlcNAc2,Gal2,NeuAc2 (RRT:12.6B)	C84H140O62N6	-2		1112301	0.10566			83781	0.00825819			797283	0.141895
Cx Bi	GlcNAc2Man3 + GlcNAc2,Gal2,Fuc1,NeuAc2 (RRT:11.9A)	C90H151O66N6	-2		1180220	0.112112			46552	0.00458857			638954	0.113716
Cx Bi	GlcNAc2Man3 + GlcNAc2,Gal2,Fuc1,NeuAc2 (RRT:13.3B)	C90H151O66N6	-2		1124959	0.106862			7422	0.000731577			570045	0.101452
Cx Bi	GlcNAc2Man3 + GlcNAc2,Gal2,Fuc1,NeuAc2 (RRT:13.9C)	C90H151O66N6	-2		2079831	0.197567	10.1643		657056	0.0647652	6.53816		1966131	0.349917	8.3579		8.35346
										0				0
Cx Tri	GlcNAc2Man3 + GlcNAc3,Gal2,Fuc1 (RRT:10A)	C76H129O55N5	-2		267827	0.0254414			194570	0.0191785			133040	0.0236775
Cx Tri	GlcNAc2Man3 + GlcNAc3,Gal3 (RRT:9.3A)	C76H129O56N5	-2		730987	0.069438			585721	0.0577338			243440	0.0433257
Cx Tri	GlcNAc2Man3 + GlcNAc3,Gal3 (RRT:10.2B)	C76H129O56N5	-2		200322	0.019029			306724	0.0302334			76613	0.013635
Cx Bi	GlcNAc2Man3 + GlcNAc3,Gal1,Fuc1,NeuAc1 (RRT:11.1B)	C81H136O58N6	-2		656048	0.0623194			384445	0.0378943			675101	0.120149
Cx Bi	GlcNAc2Man3 + GlcNAc3,Gal1,Fuc1,NeuAc1 (RRT:12.1C)	C81H136O58N6	-2		392715	0.0373048			202283	0.0199388			480456	0.085508
Cx Tri	GlcNAc2Man3 + GlcNAc3,Gal3,Fuc1 (RRT:10.7A)	C82H139O60N5	-2		1175932	0.111704			978629	0.0964622			590016	0.105007
Cx Tri	GlcNAc2Man3 + GlcNAc3,Gal3,Fuc1 (RRT:11.2B)	C82H139O60N5	-2		381249	0.0362156			350545	0.0345528			249905	0.0444762
Cx Tri	GlcNAc2Man3 + GlcNAc3,Gal2,Fuc1,NeuAc1 (RRT:10.8A)	C87H146O63N6	-2		176647	0.0167801			115047	0.01134			97776	0.0174014
Cx Tri	GlcNAc2Man3 + GlcNAc3,Gal3,NeuAc1 (RRT:10.5A)	C87H146O64N6	-2		4517058	0.429085			1395971	0.137599			695769	0.123828
Cx Tri	GlcNAc2Man3 + GlcNAc3,Gal3,NeuAc1 (RRT:11.6B)	C87H146O64N6	-2		697354	0.0662431			448550	0.044213			189373	0.0337032
Cx Tri	GlcNAc2Man3 + GlcNAc3,Gal3,Fuc1,NeuAc1 (RRT:11.3A)	C93H156O68N6	-2		521918	0.0495781			77656	0.00765445			1398979	0.24898
Cx Tri	GlcNAc2Man3 + GlcNAc3,Gal3,Fuc1,NeuAc1 (RRT:11.8B)	C93H156O68N6	-2		1579156	0.150007	1.07315		342507	0.0337605	0.530561		822908	0.146455	1.00615		0.869951
					1052719476	100	100	0	1014520461	100	100		561884240	100	100		100
									1014520461				561884240
